# Supplementary material for: 2-p-Tolyl-2,3-di­hydro­quinolin-4(1H)-one
Source: Acta Crystallogr Sect E Struct Rep Online. 2014 Jan 29;70(Pt 2):o214–5. doi: 10.1107/S1600536814001676 (PMC3998357; doi:10.1107/S1600536814001676)
Supplement: Supplementary file 1 [file e-70-0o214-sup1.cif]

##############################################################################
#                                                                            #
# This CIF contains the data in a paper accepted for publication in          #
# Acta Crystallographica Section E. It conforms to the requirements of       #
# Notes for Authors for Acta Crystallographica Section E, and has been       #
# peer reviewed under the auspices of the IUCr Commission on Journals.       #
#                                                                            #
# Full details of the Crystallographic Information File format               #
# are given in the paper "The Crystallographic Information File (CIF):       #
# a New Standard Archive File for Crystallography" by S. R. Hall, F. H.      #
# Allen and I. D. Brown [Acta Cryst. (1991), A47, 655-685].                  #
#                                                                            #
# The current version of the core CIF dictionary is obtainable from          #
# ftp://ftp.iucr.org/pub/cif_core.dic.                                       #
#                                                                            #
# Software is freely available for graphical display of the structure(s)     #
# in this CIF. For information consult the CIF software page                 #
# http://www.iucr.org/resources/cif/software.                                #
#                                                                            #
# This file may be used for bona fide research purposes within the           #
# scientific community so long as proper attribution is given to the journal # 
# article from which it was obtained.                                        #
#                                                                            #
##############################################################################
data_I
_audit_creation_method     'WinGX routine CIF_UPDATE'
_audit_conform_dict_name     cif_core.dic
_audit_conform_dict_version     2.3
_journal_date_recd_electronic     2014-01-16
_journal_date_accepted     2014-01-23
_journal_name_full     'Acta Crystallographica, Section E'
_journal_year     2014
_journal_volume     70
_journal_issue      2
_journal_page_first     o214
_journal_page_last     o215
_journal_paper_category     QO
_journal_paper_doi     10.1107/S1600536814001676
_journal_coeditor_code     LH5684
_publ_contact_author_name     'Sofiane, Bouacida'
_publ_contact_author_address
;
Unit\'e de recherche de CHimie de l'Environnement et Mol\'eculaire Structurale,
CHEMS, Universit\'e Constantine 1
25000 Algeria
;
_publ_contact_author_email     bouacida_sofiane@yahoo.fr
_publ_contact_author_fax     '00 (213) 31 81 88 16'
_publ_contact_author_phone     '00 (213) 74 45 27 14'
_publ_section_title
;
2-<i>p</i>-Tolyl-2,3-dihydroquinolin-4(1<i>H</i>)-one
;
loop_
    _publ_author_name
    _publ_author_footnote
    _publ_author_address
    'Chelghoum, Meryem'
;
;
;
Laboratoire des Produits Naturels d'Origine V\'eg\'etale
et de Synth\`ese Organique
PHYSYNOR Universit\'e Constantine 1
25000 Constantine
Algeria
;
    'Bouraiou, Abdelmalek '
;
;
;
Laboratoire des Produits Naturels d'Origine V\'eg\'etale
et de Synth\`ese Organique
PHYSYNOR Universit\'e Constantine 1
25000 Constantine
Algeria
;
    'Bouacida, Sofiane' .
;
Unit\'e de Recherche de Cimie de l'Environnement et Mol\'eculaire Structurale,
CHEMS, Universit\'e Constantine 1
25000 Algeria
D\'epartement Sciences de la Mati\`ere,
Facult\'e des Sciences Exactes et Sciences de la Nature et de la Vie,
Universit\'e Oum El Bouaghi
04000 Oum El Bouaghi,
Algeria
;
    'Bahnous, Mebarek'
;
;
;
Laboratoire des Produits Naturels d'Origine V\'eg\'etale
et de Synth\`ese Organique
PHYSYNOR Universit\'e Constantine 1
25000 Constantine
Algeria
;
    'Belfaitah, Ali'
;
;
;
Laboratoire des Produits Naturels d'Origine V\'eg\'etale
et de Synth\`ese Organique
PHYSYNOR Universit\'e Constantine 1
25000 Constantine
Algeria
;
_database_code_depnum_ccdc_archive     'CCDC 982977'
_chemical_name_systematic
;
2-<i>p</i>-Tolyl-2,3-dihydroquinolin-4(1<i>H</i>)-one
;
_chemical_formula_moiety     'C16 H15 N O'
_chemical_formula_sum     'C16 H15 N O'
_chemical_formula_iupac     'C16 H15 N O'
_chemical_formula_weight     237.29
_symmetry_cell_setting     monoclinic
_symmetry_space_group_name_H-M     'C 2/c'
_symmetry_space_group_name_Hall     '-C 2yc'
loop_
    _space_group_symop_operation_xyz
    'x, y, z'
    '-x, y, -z+1/2'
    'x+1/2, y+1/2, z'
    '-x+1/2, y+1/2, -z+1/2'
    '-x, -y, -z'
    'x, -y, z-1/2'
    '-x+1/2, -y+1/2, -z'
    'x+1/2, -y+1/2, z-1/2'
_cell_length_a     17.6363(14)
_cell_length_b     10.7968(9)
_cell_length_c     13.6308(9)
_cell_angle_alpha     90
_cell_angle_beta     103.260(3)
_cell_angle_gamma     90
_cell_volume     2526.3(3)
_cell_formula_units_Z     8
_cell_measurement_reflns_used     2437
_cell_measurement_theta_min     2.37
_cell_measurement_theta_max     27.46
_cell_measurement_temperature     150(2)
_exptl_crystal_description     prism
_exptl_crystal_colour     colourless
_exptl_crystal_size_max     0.52
_exptl_crystal_size_mid     0.33
_exptl_crystal_size_min     0.27
_exptl_crystal_density_diffrn     1.248
_exptl_crystal_density_method     'not measured'
_exptl_crystal_F_000     1008
_exptl_absorpt_coefficient_mu     0.078
_exptl_absorpt_correction_type     multi-scan
_exptl_absorpt_process_details
;
(SADABS; Sheldrick, 2002)
;
_exptl_absorpt_correction_T_min     0.873
_exptl_absorpt_correction_T_max     0.979
_exptl_special_details
;
;
_diffrn_ambient_temperature     150(2)
_diffrn_radiation_type     MoK\a
_diffrn_radiation_wavelength     0.71073
_diffrn_radiation_monochromator     graphite
_diffrn_measurement_device_type     'Bruker APEXII'
_diffrn_measurement_method     'CCD rotation images, thin slices'
_diffrn_reflns_number     6746
_diffrn_reflns_av_R_equivalents     0.0258
_diffrn_reflns_theta_min     2.55
_diffrn_reflns_theta_max     27.51
_diffrn_reflns_theta_full     27.51
_diffrn_measured_fraction_theta_max     0.991
_diffrn_measured_fraction_theta_full     0.991
_diffrn_reflns_limit_h_min     -22
_diffrn_reflns_limit_h_max     22
_diffrn_reflns_limit_k_min     -14
_diffrn_reflns_limit_k_max     10
_diffrn_reflns_limit_l_min     -17
_diffrn_reflns_limit_l_max     10
_refine_special_details
;
Refinement of <i>F</i>^2^ against ALL reflections. The weighted <i>R</i>-factor
<i>wR</i> and goodness of fit <i>S</i> are based on <i>F</i>^2^, conventional
<i>R</i>-factors <i>R</i> are based on <i>F</i>, with <i>F</i> set to zero for
negative <i>F</i>^2^. The threshold expression of <i>F</i>^2^ >
\s(<i>F</i>^2^) is used only for calculating <i>R</i>-factors(gt) <i>etc</i>.
and is not relevant to the choice of reflections for refinement.
<i>R</i>-factors based on <i>F</i>^2^ are statistically about twice as large
as those based on <i>F</i>, and <i>R</i>- factors based on ALL data will be
even larger.
;
_reflns_number_total     2875
_reflns_number_gt     2279
_reflns_threshold_expression     I>2\s(I)
_refine_ls_structure_factor_coef     Fsqd
_refine_ls_matrix_type     full
_refine_ls_R_factor_all     0.0669
_refine_ls_R_factor_gt     0.0529
_refine_ls_wR_factor_gt     0.1427
_refine_ls_wR_factor_ref     0.1534
_refine_ls_goodness_of_fit_ref     1.053
_refine_ls_restrained_S_all     1.053
_refine_ls_number_reflns     2875
_refine_ls_number_parameters     167
_refine_ls_number_restraints     0
_refine_ls_hydrogen_treatment     mixed
_refine_ls_weighting_scheme     calc
_refine_ls_weighting_details
         'calc w=1/[\s^2^(Fo^2^)+(0.0758P)^2^+2.2919P] where P=(Fo^2^+2Fc^2^)/3'
_atom_sites_solution_hydrogens     geom
_atom_sites_solution_primary     direct
_atom_sites_solution_secondary     difmap
_refine_ls_shift/su_max     0.001
_refine_ls_shift/su_mean     0
_refine_diff_density_max     0.691
_refine_diff_density_min     -0.282
_refine_ls_extinction_method     none
loop_
    _atom_type_symbol
    _atom_type_description
    _atom_type_scat_dispersion_real
    _atom_type_scat_dispersion_imag
    _atom_type_scat_source
    C C 0.0033 0.0016 'International Tables Vol C Tables 4.2.6.8 and 6.1.1.4'
    H H 0 0 'International Tables Vol C Tables 4.2.6.8 and 6.1.1.4'
    N N 0.0061 0.0033 'International Tables Vol C Tables 4.2.6.8 and 6.1.1.4'
    O O 0.0106 0.006 'International Tables Vol C Tables 4.2.6.8 and 6.1.1.4'
_computing_data_collection     'APEX2 (Bruker, 2006)'
_computing_cell_refinement     'SAINT (Bruker, 2006)'
_computing_data_reduction     'SAINT (Bruker, 2006)'
_computing_structure_solution     'SIR2002 (Burla <i>et al.</i>, 2005)'
_computing_structure_refinement     'SHELXL97 (Sheldrick, 2008)'
_computing_molecular_graphics
 'ORTEP-3 for Windows (Farrugia, 2012) and DIAMOND (Brandenburg & Berndt, 2001)'
_computing_publication_material
;
WinGX (Farrugia, 2012) and
<i>CRYSCAL</i> (T. Roisnel, local program)
;
loop_
    _atom_site_type_symbol
    _atom_site_label
    _atom_site_fract_x
    _atom_site_fract_y
    _atom_site_fract_z
    _atom_site_U_iso_or_equiv
    _atom_site_adp_type
    _atom_site_calc_flag
    _atom_site_refinement_flags
    _atom_site_occupancy
    _atom_site_symmetry_multiplicity
    _atom_site_disorder_assembly
    _atom_site_disorder_group
    C C2 0.58114(9) 0.12806(16) 0.08077(12) 0.0263(4) Uani d . 1 1 . .
    H H2 0.5264 0.0972 0.0596 0.032 Uiso calc R 1 1 . .
    C C3 0.58821(10) 0.24612(15) 0.02362(12) 0.0260(4) Uani d . 1 1 . .
    C C4 0.52341(10) 0.29679(18) -0.03934(14) 0.0346(4) Uani d . 1 1 . .
    H H4 0.4744 0.2568 -0.0469 0.042 Uiso calc R 1 1 . .
    C C5 0.52839(11) 0.40454(19) -0.09163(15) 0.0378(4) Uani d . 1 1 . .
    H H5 0.4824 0.438 -0.1337 0.045 Uiso calc R 1 1 . .
    C C6 0.59864(10) 0.46561(16) -0.08463(12) 0.0273(4) Uani d . 1 1 . .
    C C7 0.60403(12) 0.58261(18) -0.14265(15) 0.0402(5) Uani d . 1 1 . .
    H H7A 0.6587 0.608 -0.1317 0.06 Uiso calc R 1 1 . .
    H H7B 0.574 0.6483 -0.1194 0.06 Uiso calc R 1 1 . .
    H H7C 0.5829 0.5677 -0.2147 0.06 Uiso calc R 1 1 . .
    C C8 0.66448(9) 0.41410(17) -0.02209(12) 0.0281(4) Uani d . 1 1 . .
    H H8 0.7136 0.4532 -0.0161 0.034 Uiso calc R 1 1 . .
    C C9 0.65959(10) 0.30599(17) 0.03197(12) 0.0295(4) Uani d . 1 1 . .
    H H9 0.7052 0.2727 0.0749 0.035 Uiso calc R 1 1 . .
    C C10 0.60048(10) 0.14901(16) 0.19407(11) 0.0284(4) Uani d . 1 1 . .
    H H10A 0.6503 0.1948 0.2132 0.034 Uiso calc R 1 1 . .
    H H10B 0.5595 0.2018 0.2113 0.034 Uiso calc R 1 1 . .
    C C11 0.60719(10) 0.03170(16) 0.25526(12) 0.0269(4) Uani d . 1 1 . .
    C C13 0.63292(9) -0.07957(16) 0.21014(11) 0.0233(3) Uani d . 1 1 . .
    C C14 0.64681(10) -0.19096(17) 0.26412(12) 0.0296(4) Uani d . 1 1 . .
    H H14 0.6365 -0.1956 0.3294 0.035 Uiso calc R 1 1 . .
    C C15 0.67503(10) -0.29353(17) 0.22452(13) 0.0312(4) Uani d . 1 1 . .
    H H15 0.6843 -0.3684 0.262 0.037 Uiso calc R 1 1 . .
    C C16 0.68997(9) -0.28610(16) 0.12829(13) 0.0287(4) Uani d . 1 1 . .
    H H16 0.7099 -0.3564 0.1007 0.034 Uiso calc R 1 1 . .
    C C17 0.67624(9) -0.17860(16) 0.07284(12) 0.0253(4) Uani d . 1 1 . .
    H H17 0.6868 -0.1755 0.0076 0.03 Uiso calc R 1 1 . .
    C C18 0.64660(8) -0.07303(15) 0.11196(11) 0.0206(3) Uani d . 1 1 . .
    N N1 0.63337(8) 0.03393(13) 0.05626(10) 0.0229(3) Uani d . 1 1 . .
    H H1N 0.6284(11) 0.0219(18) -0.0085(16) 0.028 Uiso d . 1 1 . .
    O O12 0.59607(9) 0.03372(13) 0.34096(9) 0.0416(4) Uani d . 1 1 . .
loop_
    _atom_site_aniso_label
    _atom_site_aniso_U_11
    _atom_site_aniso_U_22
    _atom_site_aniso_U_33
    _atom_site_aniso_U_12
    _atom_site_aniso_U_13
    _atom_site_aniso_U_23
    C2 0.0283(8) 0.0280(9) 0.0236(8) -0.0016(7) 0.0076(6) -0.0007(6)
    C3 0.0363(9) 0.0234(8) 0.0213(7) 0.0002(7) 0.0130(6) -0.0022(6)
    C4 0.0292(8) 0.0348(10) 0.0393(10) -0.0087(7) 0.0068(7) 0.0020(8)
    C5 0.0291(9) 0.0382(11) 0.0413(10) -0.0014(8) -0.0018(7) 0.0088(8)
    C6 0.0341(9) 0.0227(8) 0.0257(8) -0.0020(7) 0.0080(6) -0.0003(6)
    C7 0.0520(11) 0.0280(10) 0.0395(10) -0.0034(8) 0.0084(8) 0.0063(8)
    C8 0.0237(7) 0.0313(9) 0.0301(8) -0.0046(7) 0.0075(6) -0.0040(7)
    C9 0.0291(8) 0.0331(10) 0.0252(8) 0.0069(7) 0.0042(6) 0.0009(7)
    C10 0.0406(9) 0.0267(9) 0.0198(7) 0.0029(7) 0.0110(7) -0.0022(6)
    C11 0.0333(8) 0.0314(9) 0.0166(7) 0.0006(7) 0.0072(6) -0.0006(6)
    C13 0.0255(7) 0.0265(8) 0.0179(7) -0.0004(6) 0.0054(6) -0.0005(6)
    C14 0.0353(9) 0.0329(10) 0.0210(7) 0.0009(7) 0.0074(6) 0.0050(7)
    C15 0.0338(9) 0.0278(9) 0.0315(9) 0.0023(7) 0.0063(7) 0.0063(7)
    C16 0.0277(8) 0.0260(9) 0.0339(9) 0.0014(7) 0.0098(7) -0.0027(7)
    C17 0.0265(8) 0.0277(9) 0.0238(7) -0.0021(6) 0.0100(6) -0.0035(6)
    C18 0.0197(7) 0.0236(8) 0.0187(7) -0.0041(6) 0.0047(5) -0.0022(6)
    N1 0.0313(7) 0.0236(7) 0.0159(6) -0.0003(5) 0.0097(5) -0.0013(5)
    O12 0.0695(10) 0.0406(8) 0.0189(6) 0.0102(7) 0.0186(6) 0.0020(5)
_geom_special_details
;
All e.s.d.'s (except the e.s.d. in the dihedral angle between two l.s. planes)
are estimated using the full covariance matrix. The cell e.s.d.'s are taken
into account individually in the estimation of e.s.d.'s in distances, angles
and torsion angles; correlations between e.s.d.'s in cell parameters are only
used when they are defined by crystal symmetry. An approximate (isotropic)
treatment of cell e.s.d.'s is used for estimating e.s.d.'s involving l.s.
planes.
;
loop_
    _geom_bond_atom_site_label_1
    _geom_bond_atom_site_label_2
    _geom_bond_site_symmetry_2
    _geom_bond_distance
    _geom_bond_publ_flag
    C2 N1 . 1.461(2) ?
    C2 C3 . 1.514(2) ?
    C2 C10 . 1.520(2) ?
    C2 H2 . 1 ?
    C3 C4 . 1.376(2) ?
    C3 C9 . 1.396(2) ?
    C4 C5 . 1.378(3) ?
    C4 H4 . 0.95 ?
    C5 C6 . 1.387(2) ?
    C5 H5 . 0.95 ?
    C6 C8 . 1.389(2) ?
    C6 C7 . 1.505(2) ?
    C7 H7A . 0.98 ?
    C7 H7B . 0.98 ?
    C7 H7C . 0.98 ?
    C8 C9 . 1.394(2) ?
    C8 H8 . 0.95 ?
    C9 H9 . 0.95 ?
    C10 C11 . 1.506(2) ?
    C10 H10A . 0.99 ?
    C10 H10B . 0.99 ?
    C11 O12 . 1.228(2) ?
    C11 C13 . 1.468(2) ?
    C13 C14 . 1.402(2) ?
    C13 C18 . 1.415(2) ?
    C14 C15 . 1.374(3) ?
    C14 H14 . 0.95 ?
    C15 C16 . 1.398(2) ?
    C15 H15 . 0.95 ?
    C16 C17 . 1.376(2) ?
    C16 H16 . 0.95 ?
    C17 C18 . 1.409(2) ?
    C17 H17 . 0.95 ?
    C18 N1 . 1.372(2) ?
    N1 H1N . 0.88(2) ?
loop_
    _geom_angle_atom_site_label_1
    _geom_angle_atom_site_label_2
    _geom_angle_atom_site_label_3
    _geom_angle_site_symmetry_1
    _geom_angle_site_symmetry_3
    _geom_angle
    _geom_angle_publ_flag
    N1 C2 C3 . . 109.72(13) ?
    N1 C2 C10 . . 109.24(13) ?
    C3 C2 C10 . . 111.82(14) ?
    N1 C2 H2 . . 108.7 ?
    C3 C2 H2 . . 108.7 ?
    C10 C2 H2 . . 108.7 ?
    C4 C3 C9 . . 118.11(15) ?
    C4 C3 C2 . . 120.08(15) ?
    C9 C3 C2 . . 121.81(15) ?
    C3 C4 C5 . . 121.08(16) ?
    C3 C4 H4 . . 119.5 ?
    C5 C4 H4 . . 119.5 ?
    C4 C5 C6 . . 121.84(16) ?
    C4 C5 H5 . . 119.1 ?
    C6 C5 H5 . . 119.1 ?
    C5 C6 C8 . . 117.36(16) ?
    C5 C6 C7 . . 121.72(16) ?
    C8 C6 C7 . . 120.92(16) ?
    C6 C7 H7A . . 109.5 ?
    C6 C7 H7B . . 109.5 ?
    H7A C7 H7B . . 109.5 ?
    C6 C7 H7C . . 109.5 ?
    H7A C7 H7C . . 109.5 ?
    H7B C7 H7C . . 109.5 ?
    C6 C8 C9 . . 121.02(15) ?
    C6 C8 H8 . . 119.5 ?
    C9 C8 H8 . . 119.5 ?
    C8 C9 C3 . . 120.57(15) ?
    C8 C9 H9 . . 119.7 ?
    C3 C9 H9 . . 119.7 ?
    C11 C10 C2 . . 114.09(14) ?
    C11 C10 H10A . . 108.7 ?
    C2 C10 H10A . . 108.7 ?
    C11 C10 H10B . . 108.7 ?
    C2 C10 H10B . . 108.7 ?
    H10A C10 H10B . . 107.6 ?
    O12 C11 C13 . . 123.04(15) ?
    O12 C11 C10 . . 120.15(15) ?
    C13 C11 C10 . . 116.66(13) ?
    C14 C13 C18 . . 119.47(15) ?
    C14 C13 C11 . . 121.05(14) ?
    C18 C13 C11 . . 119.45(14) ?
    C15 C14 C13 . . 121.38(15) ?
    C15 C14 H14 . . 119.3 ?
    C13 C14 H14 . . 119.3 ?
    C14 C15 C16 . . 119.03(16) ?
    C14 C15 H15 . . 120.5 ?
    C16 C15 H15 . . 120.5 ?
    C17 C16 C15 . . 121.09(16) ?
    C17 C16 H16 . . 119.5 ?
    C15 C16 H16 . . 119.5 ?
    C16 C17 C18 . . 120.56(14) ?
    C16 C17 H17 . . 119.7 ?
    C18 C17 H17 . . 119.7 ?
    N1 C18 C17 . . 120.15(13) ?
    N1 C18 C13 . . 121.39(14) ?
    C17 C18 C13 . . 118.44(14) ?
    C18 N1 C2 . . 119.67(12) ?
    C18 N1 H1N . . 113.4(13) ?
    C2 N1 H1N . . 114.2(13) ?
loop_
    _geom_torsion_atom_site_label_1
    _geom_torsion_atom_site_label_2
    _geom_torsion_atom_site_label_3
    _geom_torsion_atom_site_label_4
    _geom_torsion_site_symmetry_1
    _geom_torsion_site_symmetry_2
    _geom_torsion_site_symmetry_3
    _geom_torsion_site_symmetry_4
    _geom_torsion
    _geom_torsion_publ_flag
    N1 C2 C3 C4 . . . . 122.88(17) ?
    C10 C2 C3 C4 . . . . -115.76(17) ?
    N1 C2 C3 C9 . . . . -56.54(19) ?
    C10 C2 C3 C9 . . . . 64.8(2) ?
    C9 C3 C4 C5 . . . . -0.9(3) ?
    C2 C3 C4 C5 . . . . 179.62(17) ?
    C3 C4 C5 C6 . . . . 1.0(3) ?
    C4 C5 C6 C8 . . . . -0.3(3) ?
    C4 C5 C6 C7 . . . . 179.37(18) ?
    C5 C6 C8 C9 . . . . -0.6(3) ?
    C7 C6 C8 C9 . . . . 179.79(16) ?
    C6 C8 C9 C3 . . . . 0.7(3) ?
    C4 C3 C9 C8 . . . . 0.1(2) ?
    C2 C3 C9 C8 . . . . 179.54(15) ?
    N1 C2 C10 C11 . . . . -48.91(19) ?
    C3 C2 C10 C11 . . . . -170.55(14) ?
    C2 C10 C11 O12 . . . . -155.13(16) ?
    C2 C10 C11 C13 . . . . 29.3(2) ?
    O12 C11 C13 C14 . . . . -0.4(3) ?
    C10 C11 C13 C14 . . . . 175.01(15) ?
    O12 C11 C13 C18 . . . . -178.14(16) ?
    C10 C11 C13 C18 . . . . -2.7(2) ?
    C18 C13 C14 C15 . . . . 1.4(2) ?
    C11 C13 C14 C15 . . . . -176.33(15) ?
    C13 C14 C15 C16 . . . . -0.1(3) ?
    C14 C15 C16 C17 . . . . -0.6(3) ?
    C15 C16 C17 C18 . . . . 0.0(2) ?
    C16 C17 C18 N1 . . . . 179.75(14) ?
    C16 C17 C18 C13 . . . . 1.3(2) ?
    C14 C13 C18 N1 . . . . 179.63(14) ?
    C11 C13 C18 N1 . . . . -2.6(2) ?
    C14 C13 C18 C17 . . . . -1.9(2) ?
    C11 C13 C18 C17 . . . . 175.80(14) ?
    C17 C18 N1 C2 . . . . 160.66(14) ?
    C13 C18 N1 C2 . . . . -20.9(2) ?
    C3 C2 N1 C18 . . . . 168.89(13) ?
    C10 C2 N1 C18 . . . . 45.99(19) ?
loop_
    _geom_hbond_atom_site_label_D
    _geom_hbond_atom_site_label_H
    _geom_hbond_atom_site_label_A
    _geom_hbond_site_symmetry_A
    _geom_hbond_distance_DH
    _geom_hbond_distance_HA
    _geom_hbond_distance_DA
    _geom_hbond_angle_DHA
    N1 H1N O12 6 0.88(2) 2.09(2) 2.9484(17) 166.9(18)
    C4 H4 Cg1 5_655 0.95 2.70 3.546(2) 149
    C14 H14 Cg2 6_556 0.95 2.80 3.617(2) 144
_iucr_refine_instructions_details
;
TITL import in C 2/c
CELL  0.71073  17.6363  10.7968  13.6308   90.000  103.260   90.000
ZERR     8.00   0.0014   0.0009   0.0009    0.000    0.003    0.000
LATT   7
SYMM  - X,   Y, 1/2 - Z
SFAC  C    H    N    O
UNIT  128  120  8    8
MERG   2
EQIV $1 x, -y, z-1/2
HTAB N1 O12_$1
FMAP   2
PLAN   20
ACTA
BOND   $H
CONF
LIST   4
WPDB  -2
L.S.   4
TEMP  -123.00
WGHT    0.075800    2.291900
FVAR       0.28373
C2    1    0.581137    0.128056    0.080765    11.00000    0.02827    0.02797 =
         0.02357   -0.00070    0.00757   -0.00161
AFIX  13
H2    2    0.526355    0.097185    0.059556    11.00000   -1.20000
AFIX   0
C3    1    0.588213    0.246115    0.023620    11.00000    0.03628    0.02344 =
         0.02132   -0.00218    0.01297    0.00019
C4    1    0.523410    0.296791   -0.039340    11.00000    0.02921    0.03484 =
         0.03934    0.00198    0.00679   -0.00873
AFIX  43
H4    2    0.474419    0.256829   -0.046888    11.00000   -1.20000
AFIX   0
C5    1    0.528386    0.404540   -0.091630    11.00000    0.02911    0.03819 =
         0.04130    0.00883   -0.00177   -0.00136
AFIX  43
H5    2    0.482423    0.437964   -0.133661    11.00000   -1.20000
AFIX   0
C6    1    0.598644    0.465608   -0.084627    11.00000    0.03410    0.02268 =
         0.02566   -0.00030    0.00796   -0.00195
C7    1    0.604028    0.582613   -0.142655    11.00000    0.05204    0.02801 =
         0.03947    0.00625    0.00844   -0.00343
AFIX 137
H7A   2    0.658672    0.608050   -0.131672    11.00000   -1.50000
H7B   2    0.573998    0.648270   -0.119409    11.00000   -1.50000
H7C   2    0.582920    0.567708   -0.214669    11.00000   -1.50000
AFIX   0
C8    1    0.664482    0.414104   -0.022091    11.00000    0.02371    0.03125 =
         0.03005   -0.00403    0.00753   -0.00465
AFIX  43
H8    2    0.713595    0.453188   -0.016085    11.00000   -1.20000
AFIX   0
C9    1    0.659591    0.305987    0.031968    11.00000    0.02905    0.03315 =
         0.02521    0.00085    0.00416    0.00690
AFIX  43
H9    2    0.705215    0.272732    0.074870    11.00000   -1.20000
AFIX   0
C10   1    0.600483    0.149011    0.194075    11.00000    0.04060    0.02670 =
         0.01979   -0.00217    0.01095    0.00294
AFIX  23
H10A  2    0.650346    0.194751    0.213243    11.00000   -1.20000
H10B  2    0.559505    0.201766    0.211337    11.00000   -1.20000
AFIX   0
C11   1    0.607193    0.031699    0.255263    11.00000    0.03327    0.03144 =
         0.01663   -0.00064    0.00718    0.00063
C13   1    0.632916   -0.079565    0.210136    11.00000    0.02550    0.02655 =
         0.01789   -0.00053    0.00537   -0.00039
C14   1    0.646812   -0.190961    0.264118    11.00000    0.03533    0.03288 =
         0.02097    0.00500    0.00740    0.00087
AFIX  43
H14   2    0.636506   -0.195643    0.329435    11.00000   -1.20000
AFIX   0
C15   1    0.675032   -0.293533    0.224521    11.00000    0.03376    0.02781 =
         0.03154    0.00627    0.00630    0.00230
AFIX  43
H15   2    0.684254   -0.368399    0.261985    11.00000   -1.20000
AFIX   0
C16   1    0.689975   -0.286096    0.128286    11.00000    0.02766    0.02596 =
         0.03390   -0.00268    0.00982    0.00139
AFIX  43
H16   2    0.709940   -0.356436    0.100730    11.00000   -1.20000
AFIX   0
C17   1    0.676242   -0.178598    0.072839    11.00000    0.02653    0.02768 =
         0.02383   -0.00348    0.01004   -0.00210
AFIX  43
H17   2    0.686836   -0.175536    0.007620    11.00000   -1.20000
AFIX   0
C18   1    0.646604   -0.073035    0.111960    11.00000    0.01966    0.02362 =
         0.01867   -0.00223    0.00466   -0.00411
N1    3    0.633369    0.033930    0.056257    11.00000    0.03130    0.02359 =
         0.01594   -0.00130    0.00972   -0.00031
AFIX   2
H1N   2    0.628381    0.021918   -0.008454    11.00000   -1.20000
AFIX   0
O12   4    0.596066    0.033724    0.340957    11.00000    0.06947    0.04061 =
         0.01888    0.00204    0.01860    0.01019
HKLF 4
REM  import in C 2/c
REM R1 =  0.0529 for   2279 Fo > 4sig(Fo)  and  0.0669 for all   2875 data
REM    167 parameters refined using      0 restraints
END
WGHT      0.0758      2.3019
REM Highest difference peak  0.691,  deepest hole -0.282,  1-sigma level  0.049
Q1    1   0.6368  0.1493  0.1145  11.00000  0.05    0.69
Q2    1   0.6210  0.2817  0.0508  11.00000  0.05    0.37
Q3    1   0.6428  0.0174  0.3528  11.00000  0.05    0.29
Q4    1   0.6375 -0.0724  0.1632  11.00000  0.05    0.28
Q5    1   0.5553  0.5850 -0.1741  11.00000  0.05    0.26
Q6    1   0.5583  0.2832  0.0025  11.00000  0.05    0.26
Q7    1   0.6310 -0.0207  0.2332  11.00000  0.05    0.25
Q8    1   0.5957  0.0904  0.2221  11.00000  0.05    0.24
Q9    1   0.6476 -0.1236  0.2367  11.00000  0.05    0.23
Q10   1   0.6777 -0.2827  0.1731  11.00000  0.05    0.22
Q11   1   0.6450 -0.1302  0.0828  11.00000  0.05    0.22
Q12   1   0.5810  0.2002  0.0500  11.00000  0.05    0.22
Q13   1   0.6954 -0.2193  0.1164  11.00000  0.05    0.20
Q14   1   0.5622  0.4495 -0.0837  11.00000  0.05    0.20
Q15   1   0.6806 -0.2262  0.2529  11.00000  0.05    0.20
Q16   1   0.6770  0.3758  0.0336  11.00000  0.05    0.19
Q17   1   0.7072 -0.4563  0.2465  11.00000  0.05    0.18
Q18   1   0.5299  0.3551 -0.0551  11.00000  0.05    0.18
Q19   1   0.6205  0.4535 -0.0406  11.00000  0.05    0.18
Q20   1   0.6041  0.5199 -0.1113  11.00000  0.05    0.18
;
