# Supplementary material for: 2-p-Tolyl-2,3-di­hydro­quinolin-4(1H)-one
Source: Acta Crystallogr Sect E Struct Rep Online. 2014 Jan 29;70(Pt 2):o214–5. doi: 10.1107/S1600536814001676 (PMC3998357; doi:10.1107/S1600536814001676)
Supplement: Supplementary file 2 [file e-70-0o214-Isup2.hkl]

#
# h,k,l, Fc-squared, Fo-squared, sigma(Fo-squared) and status flag
#
data_I
_shelx_title ' import in C 2/c'
_shelx_refln_list_code          4
_shelx_F_calc_maximum      356.02
_exptl_crystal_F_000      1008.00
_reflns_d_resolution_high  0.7694
 
loop_
 _symmetry_equiv_pos_as_xyz
 'x, y, z'
 '-x, y, -z+1/2'
 'x+1/2, y+1/2, z'
 '-x+1/2, y+1/2, -z+1/2'
 '-x, -y, -z'
 'x, -y, z-1/2'
 '-x+1/2, -y+1/2, -z'
 'x+1/2, -y+1/2, z-1/2'
 
_cell_length_a    17.6363
_cell_length_b    10.7968
_cell_length_c    13.6308
_cell_angle_alpha  90.000
_cell_angle_beta  103.260
_cell_angle_gamma  90.000
 
_shelx_F_squared_multiplier     1.000
 
loop_
 _refln_index_h
 _refln_index_k
 _refln_index_l
 _refln_F_squared_calc
 _refln_F_squared_meas
 _refln_F_squared_sigma
 _refln_observed_status
   4   0   0   126752.23   123592.91   2368.03 o
   6   0   0     4000.17     4753.93     67.30 o
   8   0   0      400.16      600.83     14.33 o
  10   0   0     1407.05     1292.05     32.62 o
  12   0   0     2021.62     1780.53     49.07 o
  14   0   0     1056.44     1050.83     31.15 o
  16   0   0     1904.29     1822.60     50.68 o
  18   0   0      547.82      636.30     31.61 o
  20   0   0        3.76       12.57     15.09 o
  22   0   0       46.95       50.77     11.71 o
   3   1   0    12340.15    13072.70    145.11 o
   5   1   0    21373.09    21403.89    243.15 o
   7   1   0     1690.84     1949.74     22.88 o
   9   1   0     1196.25     1287.27     22.49 o
  11   1   0     1014.67      961.39     24.38 o
  13   1   0      112.71      134.01      7.53 o
  15   1   0     1411.76     1359.22     27.08 o
  17   1   0       42.18       64.47      7.03 o
  19   1   0      164.67      185.90     11.21 o
  21   1   0      302.88      322.60     15.49 o
   0   2   0      212.08      253.14      7.38 o
   2   2   0     4207.92     4138.27     51.58 o
   4   2   0    12732.48    12505.40    139.30 o
   6   2   0    10359.08    10260.72    115.62 o
   8   2   0    10431.21    10859.89    150.85 o
  10   2   0      230.51      220.21      9.09 o
  12   2   0     1149.69     1169.45     22.67 o
  14   2   0       44.85       56.76      6.01 o
  16   2   0       21.24       28.79      7.31 o
  18   2   0       32.79       39.66      6.37 o
  20   2   0      131.85      157.58     11.08 o
  22   2   0        2.01       10.65      6.35 o
   1   3   0     1775.56     1744.02     26.24 o
   3   3   0      590.25      488.99      8.48 o
   5   3   0     1216.63     1244.41     16.74 o
   7   3   0     1289.60     1283.70     25.33 o
   9   3   0       36.27       18.38      3.86 o
  11   3   0      182.21      219.44     12.07 o
  13   3   0      315.31      351.18     11.39 o
  15   3   0        5.10       -3.85      4.86 o
  17   3   0        7.62        3.19      4.53 o
  19   3   0       26.71       20.43      6.25 o
  21   3   0       67.56       76.91      8.83 o
   0   4   0     1297.72     1145.08     26.92 o
   2   4   0       58.10       47.71      3.26 o
   4   4   0      958.65     1010.39     26.61 o
   6   4   0      307.72      437.13     14.66 o
   8   4   0       95.49       76.30      7.05 o
  10   4   0      644.60      799.03     21.47 o
  12   4   0       41.81       34.87      4.66 o
  14   4   0       45.39       39.87      9.57 o
  16   4   0       33.50       29.10      5.75 o
  18   4   0        9.22       10.52      8.23 o
  20   4   0       56.43       59.60      7.84 o
   1   5   0      353.20      333.04     10.22 o
   3   5   0       34.59       17.52      5.40 o
   5   5   0     1647.25     1605.95     67.45 o
   7   5   0       40.53       44.73      5.96 o
   9   5   0      156.05      159.16     10.85 o
  11   5   0       30.31       33.64      6.61 o
  13   5   0       38.40       29.51      7.46 o
  15   5   0      217.64      189.14     10.36 o
  17   5   0       34.46       25.77      6.10 o
  19   5   0      106.74       77.12     10.06 o
   0   6   0      628.70      729.56     29.81 o
   2   6   0      342.94      374.19     13.78 o
   4   6   0        0.57        4.37      7.45 o
   6   6   0       33.23       22.52      7.14 o
   8   6   0      164.05      128.33     10.15 o
  10   6   0      156.42      149.23     11.64 o
  12   6   0       94.65       91.19     14.91 o
  14   6   0       78.82       73.88      8.34 o
  16   6   0       77.80       62.83      8.58 o
  18   6   0      199.89      169.51     13.13 o
  20   6   0        0.03        3.47      9.13 o
   1   7   0     2568.11     2802.12     73.35 o
   3   7   0       39.57       65.72      7.23 o
   5   7   0      210.88      199.13     11.40 o
   7   7   0      648.14      554.44     20.10 o
   9   7   0        7.44       21.36      6.36 o
  11   7   0     2398.02     2278.78     56.58 o
  13   7   0      211.54      211.09     15.50 o
  15   7   0     1060.95      896.28     25.64 o
  17   7   0       22.83       48.11      8.31 o
  19   7   0        0.25        8.48      9.00 o
   0   8   0     3624.50     3434.99    107.33 o
   2   8   0      869.08      840.79     25.86 o
   4   8   0      932.81      961.06     32.73 o
   6   8   0     4740.76     4613.49    100.09 o
   8   8   0      222.17      230.80     20.99 o
  10   8   0      901.64      935.57     30.25 o
  12   8   0        6.98       -1.15      8.01 o
  14   8   0       11.10       24.46     12.92 o
  16   8   0        0.02       -4.16      6.13 o
  18   8   0       44.87       92.13     14.15 o
   1   9   0      749.15      754.76     32.17 o
   3   9   0     1041.08     1026.28     31.18 o
   5   9   0      428.06      396.12     18.49 o
   7   9   0      334.36      386.09     50.99 o
   9   9   0       82.24       94.10     11.00 o
  11   9   0        1.71        3.49      7.16 o
  13   9   0      226.85      221.80     17.17 o
  15   9   0       20.32       28.01     11.43 o
  17   9   0        2.17        8.44      9.07 o
   0  10   0      249.19      205.21     21.12 o
   2  10   0      166.70      141.82     12.85 o
   4  10   0      363.73      433.44     19.98 o
   6  10   0     3197.24     3270.97     77.03 o
   8  10   0      195.38      224.79     22.55 o
  10  10   0      666.99      696.38     48.14 o
  12  10   0        9.72       18.58      8.56 o
  14  10   0       30.27       39.07     10.21 o
   1  11   0      397.20      377.95     22.98 o
   3  11   0       90.87       96.91     11.55 o
   5  11   0      522.54      550.62     52.17 o
   7  11   0       14.90       10.23      7.72 o
   9  11   0      112.69      136.67     13.97 o
  11  11   0       56.24       56.68     10.76 o
  13  11   0       19.50       36.52     15.78 o
   0  12   0      136.25      153.79     20.25 o
   2  12   0        1.18       -5.34      6.44 o
   4  12   0        0.22       10.18      7.84 o
   6  12   0       17.88       20.99      8.74 o
   8  12   0       26.04       30.93      9.75 o
  10  12   0      136.54      107.08     20.25 o
   1  13   0        0.03       -4.38      7.23 o
   3  13   0       12.67       20.98      8.76 o
   5  13   0        9.86        9.13     14.72 o
   7  13   0       15.26       27.20     14.41 o
   0  14   0       18.63       13.04     11.93 o
 -21   1   1       12.18       -2.31      5.38 o
 -19   1   1      358.27      313.59     14.02 o
 -17   1   1       45.03       31.67      5.73 o
 -15   1   1     2489.20     2394.59     40.91 o
 -13   1   1      238.74      230.51     10.40 o
 -11   1   1      365.07      340.09      9.74 o
  -9   1   1      506.33      572.87     13.27 o
  -7   1   1     2456.84     2407.13     27.26 o
  -5   1   1    28035.63    28181.28    314.92 o
  -3   1   1      260.98      218.39      3.77 o
  -1   1   1     2384.44     1604.92    154.22 o
   1   1   1       16.10       29.45      2.63 o
   3   1   1    37906.89    36642.86    409.94 o
   5   1   1     5682.98     5786.70     61.33 o
   7   1   1     4562.66     4498.78     58.10 o
   9   1   1     4747.11     5195.82     75.68 o
  11   1   1       43.61       40.35      4.62 o
  13   1   1      679.61      614.55     15.50 o
  15   1   1      808.45      850.75     20.09 o
  17   1   1       93.26       69.89      7.34 o
  19   1   1      180.29      165.73     11.01 o
  21   1   1        1.56       11.12      6.42 o
 -22   2   1       40.97       27.25      8.28 o
 -20   2   1       40.27       33.15      6.72 o
 -18   2   1        5.56        9.18      5.11 o
 -16   2   1      403.52      412.19     13.32 o
 -14   2   1       30.59       22.17      4.48 o
 -12   2   1      358.89      352.93     10.57 o
 -10   2   1     2816.33     2869.25     44.25 o
  -8   2   1     2781.18     2890.29     38.84 o
  -6   2   1      472.78      384.27      6.89 o
  -4   2   1     1018.47      875.50     12.96 o
  -2   2   1     7785.92     7725.30    105.74 o
   0   2   1     2464.89     2424.10     34.38 o
   2   2   1       76.75       23.34      1.94 o
   4   2   1    10469.93    10025.33    112.41 o
   6   2   1     3930.66     4341.20     72.94 o
   8   2   1    11441.85    11875.25    164.84 o
  10   2   1     2080.72     2291.42     37.29 o
  12   2   1       44.67       63.96      5.76 o
  14   2   1     2889.99     2854.23     47.60 o
  16   2   1        8.39        3.37      4.64 o
  18   2   1       66.09       31.39      6.27 o
  20   2   1      222.96      261.14     13.97 o
 -21   3   1       96.88      102.34     11.37 o
 -19   3   1       25.70       21.43      5.93 o
 -17   3   1       54.25       67.48      6.99 o
 -15   3   1        1.19        5.54      5.20 o
 -13   3   1      400.95      448.18     12.65 o
 -11   3   1     1909.65     1889.50     31.92 o
  -9   3   1      316.86      273.60      9.51 o
  -7   3   1     6759.56     7003.86    152.83 o
  -5   3   1     1137.73      942.96     20.76 o
  -3   3   1       50.31       24.85      2.21 o
  -1   3   1     1104.08      996.91     16.07 o
   1   3   1     3034.60     3158.50     40.35 o
   3   3   1     4397.39     4620.83     53.32 o
   5   3   1      999.15     1040.70     14.68 o
   7   3   1       43.27       77.09      5.59 o
   9   3   1      111.12      123.99      6.47 o
  11   3   1     2227.40     2248.60     37.57 o
  13   3   1       48.70       57.44      5.99 o
  15   3   1      873.82      824.80     19.98 o
  17   3   1      216.95      204.06     11.36 o
  19   3   1      192.79      199.31     12.12 o
  21   3   1       47.71       36.36      7.82 o
 -20   4   1        3.50        7.53      5.70 o
 -18   4   1       82.44       85.94     14.51 o
 -16   4   1      155.09      117.75      8.41 o
 -14   4   1        1.20        1.74      3.76 o
 -12   4   1       11.97       11.62      3.85 o
 -10   4   1       93.89       81.10      6.43 o
  -8   4   1      198.72      210.34     20.81 o
  -6   4   1      530.96      701.99     16.06 o
  -4   4   1      118.03      126.61      6.81 o
  -2   4   1     1764.54     1882.18     34.34 o
   0   4   1       18.07       23.21      2.36 o
   2   4   1       33.89       19.92      2.18 o
   4   4   1      328.52      260.90      7.42 o
   6   4   1      127.06       97.63      6.04 o
   8   4   1     1570.66     1653.14     38.77 o
  10   4   1       96.96       99.52      6.41 o
  12   4   1       42.73       58.55      8.39 o
  14   4   1       25.56       33.97      5.58 o
  16   4   1      273.66      298.96     12.40 o
  18   4   1      420.85      396.12     15.01 o
  20   4   1       90.44      144.22     11.10 o
 -21   5   1        9.31       21.60     10.14 o
 -19   5   1        9.67        8.48      5.44 o
 -17   5   1      104.48       90.15      8.11 o
 -15   5   1       10.16        9.04      4.86 o
 -13   5   1      110.29      107.56      7.57 o
 -11   5   1        3.64       11.23      8.26 o
  -9   5   1       86.49      122.56      9.56 o
  -7   5   1      112.38       83.30      7.42 o
  -5   5   1       20.29       43.70      5.43 o
  -3   5   1        5.42        9.84     10.02 o
  -1   5   1      448.55      572.19     13.67 o
   1   5   1      494.64      426.31     11.40 o
   3   5   1        7.07        3.27      3.10 o
   5   5   1      628.25      627.17     19.10 o
   7   5   1        0.88        7.36      3.39 o
   9   5   1      199.12      173.58     11.11 o
  11   5   1       44.70       43.10      6.09 o
  13   5   1        5.87        4.56      5.26 o
  15   5   1       71.98       97.44     11.35 o
  17   5   1       22.16       27.58      6.36 o
  19   5   1       70.95       75.93      8.90 o
 -20   6   1       32.11       84.35     20.00 o
 -18   6   1       19.77        9.38      6.32 o
 -16   6   1       47.94       23.39      9.47 o
 -14   6   1       71.84       53.85      9.02 o
 -12   6   1      145.56      128.44     11.22 o
 -10   6   1      256.26      314.98     14.88 o
  -8   6   1      558.58      593.85     20.06 o
  -6   6   1       35.77       58.36      7.83 o
  -4   6   1      267.43      334.05     13.11 o
  -2   6   1     1190.76     1142.20     29.20 o
   0   6   1     1540.43     1394.11     33.99 o
   2   6   1     1282.18     1358.59     33.72 o
   4   6   1     1939.12     1939.75     45.54 o
   6   6   1      109.29       83.39      7.99 o
   8   6   1       76.22       39.70      6.72 o
  10   6   1     1866.73     1839.83     68.01 o
  12   6   1       85.18       55.53      7.55 o
  14   6   1     3204.80     3171.24     53.30 o
  16   6   1       65.72       75.15      7.94 o
  18   6   1      354.26      324.49     24.42 o
 -19   7   1       19.97       13.11      9.43 o
 -17   7   1        0.05       -0.82      5.87 o
 -15   7   1        4.32       -1.59      5.48 o
 -13   7   1       85.64       94.86     10.95 o
 -11   7   1      267.41      239.58     16.89 o
  -9   7   1      160.83      157.34     11.88 o
  -7   7   1      355.02      383.40     16.15 o
  -5   7   1        6.31       10.66      4.72 o
  -3   7   1       56.12       36.06      5.78 o
  -1   7   1      279.61      251.30     11.77 o
   1   7   1      171.45      173.59     10.45 o
   3   7   1       16.17       10.67      5.28 o
   5   7   1     2027.75     1897.80     46.25 o
   7   7   1      267.80      227.31     18.38 o
   9   7   1     2453.07     2437.16     87.95 o
  11   7   1        7.53       18.03      7.30 o
  13   7   1     1031.24     1038.68     86.02 o
  15   7   1        0.69       -0.22      6.00 o
  17   7   1        1.35        2.44      6.66 o
  19   7   1        0.00       -5.34     12.30 o
 -18   8   1        3.12       -2.25      8.56 o
 -16   8   1      522.29      507.13     25.90 o
 -14   8   1        2.97       14.29      7.34 o
 -12   8   1      284.80      284.12     26.09 o
 -10   8   1       42.44       60.79     18.26 o
  -8   8   1       35.23       42.91      7.86 o
  -6   8   1     1566.56     1408.76     38.00 o
  -4   8   1     2807.43     2723.35     62.80 o
  -2   8   1       75.90       33.94      6.58 o
   0   8   1     1859.54     1797.85     44.44 o
   2   8   1      521.87      554.79     29.88 o
   4   8   1     4235.97     4305.22     93.46 o
   6   8   1     2094.79     2053.79     51.21 o
   8   8   1     6816.72     6791.92    184.16 o
  10   8   1     1554.04     1508.88     67.45 o
  12   8   1      623.48      641.48     25.38 o
  14   8   1       74.81       63.04     10.72 o
  16   8   1        2.49        3.63      6.60 o
 -17   9   1      283.46      301.78     23.48 o
 -15   9   1       16.79       51.06     16.40 o
 -13   9   1       91.28      125.29     13.16 o
 -11   9   1       11.50       16.12      7.31 o
  -9   9   1      515.00      513.35     21.33 o
  -7   9   1     3059.04     3184.11     73.94 o
  -5   9   1        7.33        5.87      6.36 o
  -3   9   1     4047.28     4097.09     90.42 o
  -1   9   1      530.16      521.27     20.42 o
   1   9   1     4653.85     4567.45     99.43 o
   3   9   1       94.49       99.89     10.83 o
   5   9   1      481.71      437.86     36.65 o
   7   9   1      316.79      290.79     16.47 o
   9   9   1      564.65      576.37     25.09 o
  11   9   1        5.21        3.76      6.84 o
  13   9   1       33.53       41.87      9.88 o
  15   9   1        7.50        6.17      8.12 o
 -14  10   1       24.96       33.29     14.91 o
 -12  10   1      206.35      216.87     18.01 o
 -10  10   1      452.97      458.46     21.39 o
  -8  10   1      287.76      317.19     17.57 o
  -6  10   1        4.50       -3.78      8.57 o
  -4  10   1      270.59      265.44     16.25 o
  -2  10   1      974.71      884.28     29.14 o
   0  10   1     4064.73     4154.97     92.76 o
   2  10   1      663.57      629.63     24.37 o
   4  10   1     4690.54     4777.29    105.49 o
   6  10   1       13.48        9.82      7.45 o
   8  10   1      989.09     1040.68     54.41 o
  10  10   1        8.75       14.47      7.67 o
  12  10   1       81.56       99.18     15.90 o
  14  10   1        0.86        1.49      8.44 o
 -13  11   1      139.02      159.75     24.10 o
 -11  11   1      255.88      220.87     26.21 o
  -9  11   1      427.99      470.07     55.40 o
  -7  11   1       16.52        3.87      7.13 o
  -5  11   1        7.46       -4.12      8.45 o
  -3  11   1       98.62       94.90     11.41 o
  -1  11   1      113.48      100.15     11.50 o
   1  11   1       89.08       84.31     10.88 o
   3  11   1      136.92      165.67     25.65 o
   5  11   1      467.76      473.14     21.70 o
   7  11   1      118.12      126.81     13.61 o
   9  11   1      756.86      722.10     28.59 o
  11  11   1      152.32      182.94     16.68 o
  13  11   1        8.20       30.09     12.79 o
 -10  12   1      126.59      120.37     20.99 o
  -8  12   1       15.08       20.49      8.50 o
  -6  12   1       37.12       45.11     19.63 o
  -4  12   1        3.25       -8.45      8.45 o
  -2  12   1      346.51      377.20     19.94 o
   0  12   1        2.85       -0.41      7.83 o
   2  12   1       35.51       26.43      9.69 o
   4  12   1       11.10       17.86      8.23 o
   6  12   1      177.31      177.70     23.04 o
   8  12   1       89.21       64.20     11.67 o
  10  12   1      114.26      119.69     16.89 o
  -7  13   1        1.09       -7.70     11.06 o
  -5  13   1       58.39       63.48     17.14 o
  -3  13   1       95.65      102.20     19.56 o
  -1  13   1        9.63       -4.42      7.19 o
   1  13   1       65.95       65.88     11.15 o
   3  13   1       55.75       59.23     11.06 o
   5  13   1        0.73        3.97      7.69 o
   7  13   1        0.02       -3.60      7.77 o
 -22   0   2       95.87      140.50     23.11 o
 -20   0   2     1258.07     1441.99     42.99 o
 -18   0   2       41.44       44.61      9.11 o
 -16   0   2        1.73        0.80      5.75 o
 -14   0   2      388.10      379.42     16.96 o
 -12   0   2      179.76      186.94     10.93 o
 -10   0   2     3341.04     3709.21     77.63 o
  -8   0   2      155.27      185.64      6.75 o
  -6   0   2     3732.39     3490.99     57.18 o
  -4   0   2     6284.35     7250.66    222.57 o
   0   0   2     4683.66     3722.76    223.30 o
   2   0   2     1369.93     1598.10     23.29 o
   4   0   2    42263.21    43715.02    599.17 o
   6   0   2     2128.95     2344.59     35.67 o
   8   0   2     4476.92     4923.71    101.32 o
  10   0   2      217.37      134.83     10.06 o
  12   0   2     3531.77     3296.28     73.95 o
  14   0   2      683.10      739.15     55.47 o
  16   0   2     1538.97     1643.31     88.51 o
  18   0   2      572.05      585.14     25.14 o
  20   0   2        1.07       -8.67      8.94 o
 -21   1   2        6.65        5.90      6.48 o
 -19   1   2      723.20      701.62     20.31 o
 -17   1   2       87.77       88.85      7.31 o
 -15   1   2     1959.26     1918.99     33.87 o
 -13   1   2       31.32       24.48      4.03 o
 -11   1   2       48.70       26.01      3.54 o
  -9   1   2      281.62      354.75      7.18 o
  -7   1   2      491.99      480.69      7.25 o
  -5   1   2        0.66        1.23      1.79 o
  -3   1   2    22345.81    21717.43    343.39 o
  -1   1   2      395.08      329.02      7.95 o
   1   1   2    38494.08    38163.49    685.83 o
   3   1   2     5061.67     4806.76     50.69 o
   5   1   2     5180.32     5706.34     60.65 o
   7   1   2       27.13       41.95     12.68 o
   9   1   2     3052.79     3390.96     51.77 o
  11   1   2      201.27      228.69      8.72 o
  13   1   2        0.12        7.05      4.19 o
  15   1   2      143.64      139.55      9.11 o
  17   1   2        9.52        7.91      5.29 o
  19   1   2       41.09       45.59      7.47 o
  21   1   2       64.95       41.60      9.45 o
 -22   2   2        7.88       -0.90      8.86 o
 -20   2   2        1.53        2.49      5.79 o
 -18   2   2       80.40       91.85     10.92 o
 -16   2   2     1388.18     1323.01     26.32 o
 -14   2   2       11.94       12.71      5.73 o
 -12   2   2     5033.21     4881.08     78.06 o
 -10   2   2      114.04      160.82      6.40 o
  -8   2   2     5322.63     5220.19     68.27 o
  -6   2   2      834.40      807.58     12.53 o
  -4   2   2      677.45      541.80     10.75 o
  -2   2   2    29245.83    29502.25    679.15 o
   0   2   2      988.57     1095.14     13.43 o
   2   2   2     1591.77     1801.26     21.73 o
   4   2   2        1.47        3.97      1.39 o
   6   2   2     5218.56     4930.10     63.33 o
   8   2   2     3374.81     3700.55     55.49 o
  10   2   2     6267.79     6185.36     90.20 o
  12   2   2     1815.64     1854.73     32.91 o
  14   2   2      779.47      700.81     17.77 o
  16   2   2      169.65      150.81      9.79 o
  18   2   2       24.72       23.19      6.32 o
  20   2   2        5.19        7.85      6.27 o
 -21   3   2       30.87       53.35      8.88 o
 -19   3   2       29.82       14.49      5.41 o
 -17   3   2      250.19      278.60     15.17 o
 -15   3   2       33.52       11.96      4.43 o
 -13   3   2      162.91      172.49     11.05 o
 -11   3   2     2682.19     2808.84     43.95 o
  -9   3   2      427.05      283.39      8.94 o
  -7   3   2     6223.21     5993.41     84.79 o
  -5   3   2     2051.49     1880.50     25.65 o
  -3   3   2     2733.53     2747.12     39.75 o
  -1   3   2      852.10      770.11     11.42 o
   1   3   2      198.67      245.85      4.71 o
   3   3   2     2619.94     2756.05     33.05 o
   5   3   2     3094.35     3060.44     45.56 o
   7   3   2     2550.54     2443.97     44.25 o
   9   3   2      767.71      708.97     15.46 o
  11   3   2     1823.81     1744.93     31.00 o
  13   3   2     1640.76     1526.78     29.26 o
  15   3   2      211.02      223.29     11.31 o
  17   3   2      441.22      336.30     13.43 o
  19   3   2       62.72       81.64      8.80 o
  21   3   2       21.80       49.39      8.43 o
 -20   4   2       19.68       26.17      7.52 o
 -18   4   2       35.84       28.54      5.80 o
 -16   4   2       11.65        6.01      4.29 o
 -14   4   2       45.33       37.30      5.25 o
 -12   4   2      177.94      183.74     11.30 o
 -10   4   2      406.93      371.65     19.01 o
  -8   4   2     4669.83     4708.46     85.71 o
  -6   4   2       30.10       33.82      3.89 o
  -4   4   2     4031.31     3964.62     66.00 o
  -2   4   2       76.68       65.72      3.60 o
   0   4   2      268.08      353.10      7.60 o
   2   4   2     1279.00     1705.78     23.95 o
   4   4   2      532.59      458.72     10.29 o
   6   4   2     1743.91     2183.93     46.00 o
   8   4   2      141.78      154.10      8.36 o
  10   4   2       58.30       52.69      5.16 o
  12   4   2      195.51      188.88      9.58 o
  14   4   2      594.53      584.35     16.24 o
  16   4   2        0.04       -4.17      5.18 o
  18   4   2      344.61      273.69     14.03 o
  20   4   2       26.99       18.75      7.11 o
 -21   5   2       38.90       31.12     10.71 o
 -19   5   2        1.18       11.83     10.93 o
 -17   5   2      452.36      389.96     15.87 o
 -15   5   2       17.85       15.89      5.51 o
 -13   5   2      383.20      288.21     14.68 o
 -11   5   2       20.99       28.96      6.33 o
  -9   5   2      227.67      275.40     12.64 o
  -7   5   2        4.61        3.62      4.47 o
  -5   5   2     2115.60     2183.88     39.62 o
  -3   5   2     4768.57     5361.20     95.27 o
  -1   5   2     7841.08     8225.25    132.70 o
   1   5   2     1247.78     1414.13     27.19 o
   3   5   2       60.54       82.77      7.02 o
   5   5   2      115.18       95.68      8.61 o
   7   5   2      112.89      126.84      7.55 o
   9   5   2      392.07      344.98     12.35 o
  11   5   2        4.95        5.20      3.97 o
  13   5   2       36.88       37.32     10.79 o
  15   5   2      186.70      150.26      9.95 o
  17   5   2      410.47      380.63     14.86 o
  19   5   2      511.31      532.53     18.46 o
 -20   6   2        1.71        5.78      8.51 o
 -18   6   2        6.88       10.70      8.20 o
 -16   6   2        1.94       11.85      5.77 o
 -14   6   2      135.46      116.50     11.35 o
 -12   6   2       53.55       49.71      9.63 o
 -10   6   2      129.39      131.11     10.55 o
  -8   6   2       44.58       41.92      6.33 o
  -6   6   2      794.56      884.82     24.76 o
  -4   6   2       85.20      111.85     11.12 o
  -2   6   2       70.42       75.78      9.38 o
   0   6   2      690.78      601.75     18.49 o
   2   6   2      524.85      480.93     16.32 o
   4   6   2       26.43       12.05      4.30 o
   6   6   2       11.19        8.28      4.51 o
   8   6   2       39.45       41.84     13.96 o
  10   6   2        5.35        0.80      4.91 o
  12   6   2     1434.85     1400.76     28.06 o
  14   6   2        0.90        9.57      5.12 o
  16   6   2     1555.18     1444.61     31.79 o
  18   6   2       29.42       40.11      8.10 o
 -19   7   2       20.35       37.69     11.04 o
 -17   7   2       45.99       40.84      9.97 o
 -15   7   2       26.18       20.51     15.22 o
 -13   7   2      394.76      383.61     32.05 o
 -11   7   2      740.09      745.59     26.52 o
  -9   7   2     2566.19     2481.84     58.27 o
  -7   7   2     1158.36     1102.01     52.30 o
  -5   7   2      418.65      292.15     16.02 o
  -3   7   2      391.39      332.58     13.68 o
  -1   7   2      496.54      504.09     17.50 o
   1   7   2      321.07      311.14     19.19 o
   3   7   2       47.74       59.71      7.18 o
   5   7   2       34.95       36.45      6.36 o
   7   7   2      516.40      516.29     19.80 o
   9   7   2      546.07      534.72     24.29 o
  11   7   2      362.20      377.39     18.80 o
  13   7   2       23.88       31.35      7.62 o
  15   7   2      242.28      238.76     12.80 o
  17   7   2      205.54      147.40     11.02 o
 -18   8   2      239.48      209.43     18.95 o
 -16   8   2       28.61       30.19     14.29 o
 -14   8   2      409.01      378.79     25.59 o
 -12   8   2       92.01       99.84     11.04 o
 -10   8   2       29.49       57.23      9.19 o
  -8   8   2      782.64      730.86     24.51 o
  -6   8   2      599.49      570.88     20.74 o
  -4   8   2      306.09      300.21     17.58 o
  -2   8   2       21.96       29.25      7.89 o
   0   8   2      152.98      131.52     22.73 o
   2   8   2       91.76       68.13     14.53 o
   4   8   2     2979.79     3009.27     99.25 o
   6   8   2      473.39      458.82     19.40 o
   8   8   2     1100.27     1078.77     33.03 o
  10   8   2        1.54        2.52      6.76 o
  12   8   2      144.49      146.18     13.88 o
  14   8   2        8.83       12.02      6.66 o
  16   8   2        1.23       -5.67      6.33 o
 -17   9   2        5.93       40.30     11.11 o
 -15   9   2       55.49       89.56     18.14 o
 -13   9   2       23.53       39.06      9.07 o
 -11   9   2      117.50      117.23     11.94 o
  -9   9   2      183.49      167.04     21.30 o
  -7   9   2      164.70      152.00     23.04 o
  -5   9   2       76.43      118.16     10.89 o
  -3   9   2        0.80       -4.97      4.97 o
  -1   9   2      225.29      302.03     37.83 o
   1   9   2      661.24      649.31     23.03 o
   3   9   2      218.94      169.95     13.11 o
   5   9   2     1366.27     1417.08     39.61 o
   7   9   2        7.42        9.20      6.72 o
   9   9   2        0.04        1.33      8.38 o
  11   9   2       65.18       68.03     10.80 o
  13   9   2        0.29        7.59      8.82 o
  15   9   2      103.06      126.28     12.10 o
 -16  10   2      232.18      306.95     33.04 o
 -14  10   2      362.87      395.40     32.79 o
 -12  10   2        0.69        0.50     10.43 o
 -10  10   2      141.58      151.67     21.49 o
  -8  10   2        3.68       18.65      8.07 o
  -6  10   2       63.05       83.46     30.50 o
  -4  10   2       20.15       15.96      9.88 o
  -2  10   2       32.20       26.06      7.30 o
   0  10   2        1.75        5.94      5.94 o
   2  10   2      125.01      147.56     12.84 o
   4  10   2      852.74      880.05     29.61 o
   6  10   2       25.26       19.48     12.61 o
   8  10   2       42.80       46.67     13.17 o
  10  10   2      269.41      316.28     19.46 o
  12  10   2        0.08        6.66      8.88 o
  14  10   2       29.22       41.52     11.14 o
 -13  11   2       53.43       92.30     20.37 o
 -11  11   2      385.92      539.50     37.14 o
  -9  11   2      282.03      279.38     28.45 o
  -7  11   2        7.75       21.38      8.45 o
  -5  11   2      145.35      126.13     12.86 o
  -3  11   2       47.84       43.07      8.99 o
  -1  11   2        0.48        7.22      6.65 o
   1  11   2      367.33      326.53     17.69 o
   3  11   2      274.61      305.50     17.54 o
   5  11   2        3.00        0.61      6.74 o
   7  11   2     1019.86     1058.70     46.09 o
   9  11   2      108.89      149.05     29.07 o
  11  11   2       21.57       23.47     21.06 o
  13  11   2      337.08      451.67     35.03 o
 -10  12   2       83.29      120.50     21.49 o
  -8  12   2      248.88      225.21     26.46 o
  -6  12   2       12.61       23.73     13.17 o
  -4  12   2       10.57       12.27      7.58 o
  -2  12   2       59.40       67.79     10.56 o
   0  12   2       29.15       21.50      7.82 o
   2  12   2       59.77       75.28     25.65 o
   4  12   2       26.87       17.77      8.41 o
   6  12   2      178.32      221.97     17.79 o
   8  12   2      247.38      250.83     52.67 o
  10  12   2        0.53       -3.42      8.12 o
  -7  13   2       43.53       84.97     19.50 o
  -5  13   2      145.19      195.53     25.71 o
  -3  13   2      143.82      181.49     24.60 o
  -1  13   2      120.95      144.97     21.86 o
   1  13   2       20.74       47.82     10.31 o
   3  13   2        5.93       15.97      8.60 o
   5  13   2       45.92       35.37     10.62 o
   7  13   2        4.70        7.80      9.01 o
 -21   1   3       21.44       27.43      9.92 o
 -19   1   3        9.69        3.26      4.70 o
 -17   1   3       78.44       93.97      7.29 o
 -15   1   3        6.81       16.22      4.11 o
 -13   1   3      180.44      183.54      7.81 o
 -11   1   3       23.74       40.82      3.75 o
  -9   1   3       11.78        9.71      2.10 o
  -7   1   3      634.11      513.34      7.35 o
  -5   1   3     1164.19     1088.78     18.27 o
  -3   1   3    10243.81    10676.71    206.90 o
  -1   1   3    11327.06    11355.86    219.94 o
   1   1   3     8971.50     9247.04     95.13 o
   3   1   3      280.09      377.37      6.82 o
   5   1   3     6405.02     6559.67     69.60 o
   7   1   3      925.67     1224.38     21.49 o
   9   1   3      259.57      157.49      7.21 o
  11   1   3      162.36      186.46      8.70 o
  13   1   3     2309.61     2161.76     46.29 o
  15   1   3      484.34      492.04     16.37 o
  17   1   3        0.63       -3.34      4.89 o
  19   1   3        3.13       -3.81      5.49 o
  21   1   3        0.01       -5.37      6.07 o
 -22   2   3        0.32        5.81      8.96 o
 -20   2   3        7.73       17.74      6.70 o
 -18   2   3     1281.42     1281.57     26.42 o
 -16   2   3      698.13      718.61     22.54 o
 -14   2   3     1930.27     1880.46     32.37 o
 -12   2   3       59.77       44.01      4.30 o
 -10   2   3     1333.36     1486.70     22.18 o
  -8   2   3     1026.81     1246.47     20.59 o
  -6   2   3       11.86       49.83      3.60 o
  -4   2   3       60.61       85.89      3.60 o
  -2   2   3    20279.34    20074.65    386.46 o
   0   2   3     2701.42     2868.03     33.55 o
   2   2   3        6.76        5.57      1.20 o
   4   2   3     2954.92     2676.39     29.97 o
   6   2   3     1000.91      968.81     15.85 o
   8   2   3      133.71      113.28      6.16 o
  10   2   3      440.29      333.11     10.51 o
  12   2   3     1346.04     1475.37     28.15 o
  14   2   3       17.21       10.58      4.61 o
  16   2   3      166.10      191.67     15.96 o
  18   2   3      436.90      511.08     17.24 o
  20   2   3      527.38      681.64     21.30 o
 -21   3   3       17.61       17.29     12.86 o
 -19   3   3      630.25      562.87     22.10 o
 -17   3   3      347.34      342.43     26.57 o
 -15   3   3     1018.17      934.44     25.72 o
 -13   3   3       11.49        9.04      3.54 o
 -11   3   3        5.02        1.94      3.14 o
  -9   3   3      433.24      525.05     13.16 o
  -7   3   3      476.77      459.59      9.77 o
  -5   3   3     2654.33     2951.18     42.76 o
  -3   3   3      813.64      833.69     13.73 o
  -1   3   3     5872.30     6118.05     75.58 o
   1   3   3      664.57      593.32     10.47 o
   3   3   3     3586.20     3594.56     42.41 o
   5   3   3     2937.76     2955.30     44.42 o
   7   3   3     1751.13     1664.53     27.98 o
   9   3   3     1490.97     1620.90     28.58 o
  11   3   3      120.73      113.41      7.35 o
  13   3   3      600.75      561.94     15.69 o
  15   3   3      846.28      778.15     29.12 o
  17   3   3       22.99       12.16      5.77 o
  19   3   3      226.48      188.91     12.46 o
 -20   4   3       77.99       84.08     12.63 o
 -18   4   3       62.00       76.82      8.82 o
 -16   4   3       80.29       82.27      8.62 o
 -14   4   3      487.98      539.54     16.46 o
 -12   4   3       64.38       67.33      7.63 o
 -10   4   3      130.59      115.76      8.54 o
  -8   4   3     1850.40     2087.55     38.03 o
  -6   4   3     1725.92     2008.98     35.94 o
  -4   4   3        8.08        1.56      3.56 o
  -2   4   3    12238.88    13291.44    162.44 o
   0   4   3     3630.93     4009.59     57.18 o
   2   4   3     7172.79     7867.85     97.85 o
   4   4   3     1338.56     1580.56     25.92 o
   6   4   3        0.09        0.02      2.83 o
   8   4   3       52.11       71.44      7.47 o
  10   4   3       76.07       71.31      5.92 o
  12   4   3      206.87      171.66      9.36 o
  14   4   3      343.11      302.04     12.34 o
  16   4   3      257.35      266.39     12.72 o
  18   4   3      124.81      128.62     10.51 o
  20   4   3      726.06      610.91     20.46 o
 -21   5   3        0.32      -10.37     10.37 o
 -19   5   3        3.77       -0.47     12.86 o
 -17   5   3      263.30      217.98     12.92 o
 -15   5   3       13.86        5.06      4.80 o
 -13   5   3      628.24      598.43     53.35 o
 -11   5   3      557.85      474.57     17.37 o
  -9   5   3      290.09      212.00     10.59 o
  -7   5   3     2802.50     2669.56     47.53 o
  -5   5   3     1361.42     1788.81     33.12 o
  -3   5   3     8517.99     8892.86    159.50 o
  -1   5   3    10566.19    12361.72    196.75 o
   1   5   3     3863.45     4284.67     71.90 o
   3   5   3     3612.40     4117.60     85.89 o
   5   5   3      193.22      219.66      9.59 o
   7   5   3      523.78      601.77     16.17 o
   9   5   3      116.01      129.12     13.81 o
  11   5   3        1.20        1.89      3.72 o
  13   5   3       22.23       11.17      4.83 o
  15   5   3      220.22      221.41     19.02 o
  17   5   3       84.28       97.38      9.19 o
  19   5   3      347.92      346.72     16.19 o
 -20   6   3      181.06      285.90     21.43 o
 -18   6   3       44.17       32.52     17.39 o
 -16   6   3       12.83       -4.17      5.01 o
 -14   6   3       87.09       80.91      9.63 o
 -12   6   3      324.28      323.06     18.45 o
 -10   6   3       10.98       23.11      5.72 o
  -8   6   3     4712.26     4449.94     93.75 o
  -6   6   3     1733.69     1754.40     41.41 o
  -4   6   3     2310.67     2471.13     44.62 o
  -2   6   3       61.40       75.22      5.47 o
   0   6   3       34.05       27.37      4.83 o
   2   6   3      340.30      345.59     22.92 o
   4   6   3      705.27      736.92     24.41 o
   6   6   3     1580.72     1653.90     33.57 o
   8   6   3       75.87       75.89      6.97 o
  10   6   3      127.97      114.70     14.22 o
  12   6   3      510.16      502.46     14.95 o
  14   6   3       17.69       18.21      5.66 o
  16   6   3        2.39        6.68      5.70 o
  18   6   3      251.00      249.80     14.15 o
 -19   7   3       39.55       19.27      9.54 o
 -17   7   3      114.37      127.14     14.01 o
 -15   7   3      205.06      178.88     22.61 o
 -13   7   3      120.35      126.64     16.77 o
 -11   7   3     2519.21     2534.86     59.93 o
  -9   7   3     1156.92     1117.82     31.26 o
  -7   7   3     1395.97     1349.33     35.13 o
  -5   7   3      762.12      762.35     23.00 o
  -3   7   3       20.80       35.23      5.70 o
  -1   7   3      315.28      272.45     12.40 o
   1   7   3      225.69      227.26     11.53 o
   3   7   3        4.39        5.23      4.58 o
   5   7   3      854.38      771.89     24.30 o
   7   7   3     1229.45     1165.42     33.50 o
   9   7   3      108.81      106.82     17.76 o
  11   7   3      814.00      771.98     23.82 o
  13   7   3       34.70       43.63      6.57 o
  15   7   3      119.87      145.04     10.47 o
  17   7   3       19.21       18.89      6.59 o
 -18   8   3        0.85       -5.72      9.44 o
 -16   8   3       31.57       36.27     14.78 o
 -14   8   3      104.08       85.96     17.14 o
 -12   8   3       28.73       22.83      6.80 o
 -10   8   3       10.03        2.52      5.43 o
  -8   8   3        0.86        3.16      5.34 o
  -6   8   3      106.04      118.96     10.05 o
  -4   8   3      150.64      162.91     11.46 o
  -2   8   3     1989.79     1965.56     47.59 o
   0   8   3       63.63       54.77      7.42 o
   2   8   3      391.69      379.10     21.68 o
   4   8   3      801.78      773.00     42.55 o
   6   8   3       77.26       74.12      9.32 o
   8   8   3       48.12       52.15      9.00 o
  10   8   3      177.45      197.40     15.28 o
  12   8   3      338.52      325.87     18.66 o
  14   8   3      348.82      367.19     16.88 o
  16   8   3       15.24       14.92      9.54 o
 -17   9   3      247.15      300.74     32.30 o
 -15   9   3       78.93       93.54     19.25 o
 -13   9   3      297.22      312.79     29.94 o
 -11   9   3       30.69       51.11      8.59 o
  -9   9   3        7.18        8.72      5.84 o
  -7   9   3      332.50      338.30     16.29 o
  -5   9   3        0.68       -4.93      4.93 o
  -3   9   3      137.78      123.42     10.79 o
  -1   9   3      444.75      462.26     18.69 o
   1   9   3      206.24      196.99     12.74 o
   3   9   3      369.24      322.39     30.31 o
   5   9   3     1747.82     1648.79     44.30 o
   7   9   3      444.29      441.18     20.14 o
   9   9   3      737.49      726.02     27.39 o
  11   9   3        2.22       -6.31      6.31 o
  13   9   3        6.67       -2.52     10.75 o
  15   9   3       80.69      110.79     11.85 o
 -16  10   3       40.94       23.97     15.78 o
 -14  10   3      119.62      121.61     21.61 o
 -12  10   3       21.56       33.91     14.41 o
 -10  10   3      146.80      124.59     19.50 o
  -8  10   3        1.72       -4.97      8.82 o
  -6  10   3       33.28       45.93      9.81 o
  -4  10   3      504.75      456.95     27.39 o
  -2  10   3      327.53      338.77     16.90 o
   0  10   3      654.73      624.75     23.39 o
   2  10   3      233.45      212.60     14.89 o
   4  10   3       13.82       15.10      7.13 o
   6  10   3      164.31      164.86     17.20 o
   8  10   3      299.42      348.14     18.97 o
  10  10   3        3.19       10.07      7.87 o
  12  10   3      229.09      260.70     19.68 o
  14  10   3      157.57      212.12     18.78 o
 -13  11   3       61.73       19.38     14.66 o
 -11  11   3      214.40      202.11     26.09 o
  -9  11   3      223.13      286.33     29.07 o
  -7  11   3       21.77        9.94     10.81 o
  -5  11   3       29.55       38.17      8.82 o
  -3  11   3      314.71      311.07     17.14 o
  -1  11   3       43.45       39.24      8.43 o
   1  11   3       34.50       42.26     13.35 o
   3  11   3      489.53      503.44     21.92 o
   5  11   3       30.52       32.05      8.61 o
   7  11   3      510.63      515.98     23.78 o
   9  11   3      475.60      534.77     24.75 o
  11  11   3        2.29       12.54     17.76 o
 -10  12   3       94.49       90.56     20.37 o
  -8  12   3      807.96      885.58     47.83 o
  -6  12   3        1.98       -4.60     10.56 o
  -4  12   3      202.42      214.90     25.47 o
  -2  12   3       60.93       47.62      9.60 o
   0  12   3       55.31       54.81     10.16 o
   2  12   3       57.41       52.42      9.96 o
   4  12   3       34.99       52.07     10.43 o
   6  12   3        0.02        2.96      7.49 o
   8  12   3        0.64        7.72      8.28 o
  -7  13   3      313.33      396.64     33.17 o
  -5  13   3       14.95       21.37     14.41 o
  -3  13   3       96.25       89.44     19.01 o
  -1  13   3       39.51       32.92     14.66 o
   1  13   3       13.99       15.28     13.29 o
   3  13   3      177.62      256.02     28.57 o
   5  13   3        3.34       -6.83     11.55 o
 -22   0   4      126.70      171.67     25.22 o
 -20   0   4      370.96      496.52     34.04 o
 -18   0   4      373.99      411.15     35.53 o
 -16   0   4       50.30       44.19      7.43 o
 -14   0   4       26.89       18.51      5.25 o
 -12   0   4      315.81      334.42     12.77 o
 -10   0   4     6860.52     6763.72    109.81 o
  -8   0   4      113.11      103.59     11.86 o
  -6   0   4      346.65      319.65      9.04 o
  -4   0   4     4328.98     4296.47    117.02 o
   0   0   4     1409.07     1236.72     25.34 o
   2   0   4    10173.60    10521.98    143.51 o
   4   0   4      396.60      279.53      7.00 o
   6   0   4     7122.02     7261.22    120.20 o
   8   0   4     1060.94      909.32     25.34 o
  10   0   4        0.00        3.86      4.35 o
  12   0   4     1528.47     1617.53     43.00 o
  14   0   4        6.07       13.17      7.11 o
  16   0   4      197.72      203.88     16.34 o
  18   0   4      275.01      282.58     34.72 o
  20   0   4        3.20       -8.12      8.12 o
 -21   1   4        8.33       20.63     14.53 o
 -19   1   4       25.59       30.34      8.38 o
 -17   1   4       51.32       70.19     12.19 o
 -15   1   4      254.12      265.92      9.47 o
 -13   1   4      221.71      224.21      8.27 o
 -11   1   4       36.10       24.67      2.82 o
  -9   1   4     3094.72     3343.49     43.66 o
  -7   1   4       88.86       36.26      3.62 o
  -5   1   4     2421.63     2684.35     47.73 o
  -3   1   4     9006.49     9728.57    264.10 o
  -1   1   4    12791.69    12170.05    234.86 o
   1   1   4     1589.09     1801.88     19.67 o
   3   1   4     2245.16     1929.66     21.90 o
   5   1   4      939.70      987.40     18.26 o
   7   1   4       31.42       56.87      4.33 o
   9   1   4     1764.82     1831.03     31.32 o
  11   1   4       42.58       40.60      5.13 o
  13   1   4     2486.67     2512.00     59.64 o
  15   1   4      137.17      167.83     10.33 o
  17   1   4        2.18        5.30      5.35 o
  19   1   4        1.15        8.48      6.44 o
 -22   2   4        1.12        6.34      8.90 o
 -20   2   4       60.71       44.11     10.34 o
 -18   2   4      268.53      248.75     11.00 o
 -16   2   4     1728.78     1739.17     36.77 o
 -14   2   4      287.69      302.36      9.87 o
 -12   2   4      729.24      782.06     18.32 o
 -10   2   4     1253.52     1309.45     22.09 o
  -8   2   4      243.13      186.94      5.70 o
  -6   2   4       96.57       49.91      2.89 o
  -4   2   4     4719.38     4928.76    105.61 o
  -2   2   4     1600.78     1832.30     29.98 o
   0   2   4     7494.71     7757.63     94.78 o
   2   2   4     2650.15     2788.13     32.83 o
   4   2   4       38.40       61.60      3.03 o
   6   2   4      258.87      266.70      7.87 o
   8   2   4        2.57        0.77      2.81 o
  10   2   4      102.45       71.98      8.01 o
  12   2   4      849.68      929.37     20.76 o
  14   2   4       20.27       16.61      5.18 o
  16   2   4      467.12      462.94     15.69 o
  18   2   4        0.40        4.71      5.94 o
  20   2   4        5.23       10.75      6.88 o
 -21   3   4        0.24       -0.23     10.93 o
 -19   3   4      122.83      114.83     13.34 o
 -17   3   4       18.95       22.50      6.50 o
 -15   3   4      250.56      245.69     11.16 o
 -13   3   4      179.59      219.08      9.43 o
 -11   3   4      820.36      812.54     22.40 o
  -9   3   4        0.02        4.54      2.55 o
  -7   3   4     4137.05     4439.15     63.11 o
  -5   3   4      635.75      577.94     12.64 o
  -3   3   4     3312.84     3623.60     59.52 o
  -1   3   4     1547.08     1718.50     22.74 o
   1   3   4      141.30      116.48      3.71 o
   3   3   4     2168.77     2322.78     31.25 o
   5   3   4      138.47       85.70      4.37 o
   7   3   4     4970.54     5195.17     75.93 o
   9   3   4        1.00        7.17      3.45 o
  11   3   4        3.42        5.95      3.87 o
  13   3   4       25.58       26.20      5.40 o
  15   3   4      297.68      226.11     11.92 o
  17   3   4      597.31      646.73     19.33 o
  19   3   4      170.44      176.81     14.57 o
 -20   4   4       44.76       55.39     12.55 o
 -18   4   4      115.44      112.63     13.03 o
 -16   4   4      147.24      124.86     10.98 o
 -14   4   4        3.64        1.84      4.48 o
 -12   4   4       15.11        7.28      4.41 o
 -10   4   4      485.35      573.53     14.55 o
  -8   4   4      138.53      158.16      6.59 o
  -6   4   4     2611.80     3056.14     51.80 o
  -4   4   4       20.06       22.07      2.13 o
  -2   4   4     5013.30     5392.74     75.21 o
   0   4   4     1877.48     2197.17     29.89 o
   2   4   4       23.41       28.01      4.40 o
   4   4   4      297.17      430.39     10.18 o
   6   4   4      178.67      173.98      7.89 o
   8   4   4       52.93       74.85      6.53 o
  10   4   4      410.73      463.21     13.18 o
  12   4   4       11.37       -0.48      6.08 o
  14   4   4        5.15        9.49      5.54 o
  16   4   4      157.59      113.71      9.47 o
  18   4   4        0.62       15.46      6.59 o
 -21   5   4       18.15       37.26     23.11 o
 -19   5   4       77.99       40.71     10.01 o
 -17   5   4       32.70       22.61      8.01 o
 -15   5   4        9.26        3.65      4.46 o
 -13   5   4      248.30      226.43     16.83 o
 -11   5   4      299.92      305.98     13.22 o
  -9   5   4      109.11      113.95     10.43 o
  -7   5   4      350.51      313.94      9.70 o
  -5   5   4      970.49     1034.64     20.84 o
  -3   5   4      294.64      272.40      6.93 o
  -1   5   4      705.94      944.59     23.06 o
   1   5   4     1773.62     2006.60     36.51 o
   3   5   4     3143.62     3704.04     63.45 o
   5   5   4      256.17      273.95      9.90 o
   7   5   4      181.22      203.49      9.90 o
   9   5   4       30.56       20.83      5.15 o
  11   5   4      360.29      299.81     13.63 o
  13   5   4       56.11       51.32      6.45 o
  15   5   4      577.90      518.91     16.66 o
  17   5   4      211.13      249.09     16.17 o
  19   5   4       26.45       13.14      7.04 o
 -20   6   4       99.99       73.99     12.74 o
 -18   6   4      118.24      127.31     14.34 o
 -16   6   4       34.71        7.27     10.56 o
 -14   6   4       42.59       40.80      7.34 o
 -12   6   4      695.40      662.88     21.78 o
 -10   6   4       55.20       63.79     13.91 o
  -8   6   4     3725.60     3380.17     72.83 o
  -6   6   4      498.71      466.09     12.84 o
  -4   6   4     1730.86     1644.84     31.44 o
  -2   6   4      388.10      444.36     14.31 o
   0   6   4      418.70      366.43     10.94 o
   2   6   4      240.05      279.52     13.17 o
   4   6   4      698.49      756.17     22.92 o
   6   6   4      161.48      187.89      9.28 o
   8   6   4      411.78      406.82     14.09 o
  10   6   4       38.44       38.62      5.51 o
  12   6   4        3.15        5.62      4.55 o
  14   6   4       11.51        3.99      5.39 o
  16   6   4       33.58       52.69      7.77 o
  18   6   4      176.92      168.67     12.16 o
 -19   7   4      105.53      112.04     14.62 o
 -17   7   4       80.63       74.25     11.64 o
 -15   7   4      209.48      245.21     25.71 o
 -13   7   4       16.41       25.91      6.60 o
 -11   7   4      290.12      297.89     14.62 o
  -9   7   4      666.26      583.53     19.96 o
  -7   7   4        0.85       -2.20      3.64 o
  -5   7   4      108.16       89.88      8.63 o
  -3   7   4       25.47        4.62      4.06 o
  -1   7   4       31.79       43.45      5.85 o
   1   7   4       14.31       20.81      5.01 o
   3   7   4      209.50      208.35     11.97 o
   5   7   4      194.27      217.51     20.00 o
   7   7   4     1429.55     1463.05     39.60 o
   9   7   4      138.50      164.87     10.67 o
  11   7   4       24.18       16.19      5.15 o
  13   7   4      950.35      944.40     38.75 o
  15   7   4      173.51      192.37     11.93 o
  17   7   4       49.93       40.47      7.74 o
 -18   8   4        8.15       21.42      9.67 o
 -16   8   4      247.47      253.04     28.07 o
 -14   8   4        2.10       -1.37      8.70 o
 -12   8   4        0.01       -6.58      8.20 o
 -10   8   4      389.90      386.33     31.30 o
  -8   8   4      119.06      121.07     10.12 o
  -6   8   4      138.46      150.28     10.98 o
  -4   8   4      439.68      386.32     29.75 o
  -2   8   4       16.13       17.77      5.38 o
   0   8   4       63.26       79.08      8.24 o
   2   8   4       26.28       20.37      5.73 o
   4   8   4      593.19      541.07     20.27 o
   6   8   4      760.40      764.13     31.86 o
   8   8   4      149.50      125.76     12.05 o
  10   8   4      182.91      197.84     15.28 o
  12   8   4       30.27       15.83      6.82 o
  14   8   4       46.39       63.85      9.43 o
  16   8   4       77.57      102.85     20.20 o
 -17   9   4       11.29        6.96     13.17 o
 -15   9   4       91.77       95.15     19.50 o
 -13   9   4        8.53       11.55     11.55 o
 -11   9   4       18.68       13.66     11.18 o
  -9   9   4       12.90        6.34      5.58 o
  -7   9   4        0.78        2.53      5.24 o
  -5   9   4      533.70      535.62     26.46 o
  -3   9   4       14.60        5.23      5.24 o
  -1   9   4        4.21        4.63      4.93 o
   1   9   4       20.86       13.64      5.83 o
   3   9   4      117.62      117.66     11.74 o
   5   9   4       42.92       45.03      8.20 o
   7   9   4        5.62        4.96      6.39 o
   9   9   4        0.55        5.47      7.11 o
  11   9   4       29.61        9.06      7.78 o
  13   9   4       73.59       70.58     10.28 o
  15   9   4        0.35       -4.75      6.94 o
 -14  10   4       35.91       55.15     16.15 o
 -12  10   4       25.76       29.81     13.04 o
 -10  10   4      680.52      780.11     41.99 o
  -8  10   4       87.00       98.88     17.39 o
  -6  10   4      141.61      140.04     12.03 o
  -4  10   4      111.86      107.72     10.74 o
  -2  10   4      198.22      145.98     12.17 o
   0  10   4       54.26       46.64      8.01 o
   2  10   4        3.69        6.32      5.98 o
   4  10   4       17.73       31.38      7.88 o
   6  10   4      829.00      811.35     28.78 o
   8  10   4      194.06      210.62     16.49 o
  10  10   4       95.92       93.88     12.54 o
  12  10   4       79.87      105.66     24.53 o
 -13  11   4       70.43      103.73     20.87 o
 -11  11   4      121.49      158.88     23.48 o
  -9  11   4       85.17       92.67     17.76 o
  -7  11   4      510.38      509.68     34.04 o
  -5  11   4       50.03       34.66     13.29 o
  -3  11   4       39.33       58.44     13.42 o
  -1  11   4       21.57       15.53     13.54 o
   1  11   4       52.54       69.78     10.10 o
   3  11   4      758.44      781.55     28.29 o
   5  11   4       97.90       85.62     11.46 o
   7  11   4      444.26      526.13     24.07 o
   9  11   4       17.59       19.42      8.66 o
  11  11   4       50.45       59.63     17.64 o
 -10  12   4        0.78       -3.98     11.55 o
  -8  12   4      165.10      258.38     28.32 o
  -6  12   4        2.62        5.59     11.93 o
  -4  12   4        6.89       17.02     12.17 o
  -2  12   4       66.40      114.53     19.75 o
   0  12   4        0.03        3.60     10.56 o
   2  12   4       32.98       21.86     13.29 o
   4  12   4        1.22       -1.24     11.18 o
   6  12   4      459.59      574.40     38.51 o
   8  12   4       35.56       45.09     15.90 o
  -7  13   4       57.74       62.24     17.76 o
  -5  13   4       33.57       57.64     17.27 o
  -3  13   4      253.03      268.94     29.44 o
  -1  13   4      253.47      341.98     33.29 o
   1  13   4      312.91      321.11     32.55 o
   3  13   4      645.25      768.06     45.96 o
   5  13   4       11.74        7.20     14.41 o
 -21   1   5        3.68        7.35      8.63 o
 -19   1   5       96.68       83.14     11.35 o
 -17   1   5       18.29       23.91      5.72 o
 -15   1   5      173.99      160.66      9.05 o
 -13   1   5       25.16       50.87      5.07 o
 -11   1   5      148.55      210.81      6.03 o
  -9   1   5      256.05      434.84      9.47 o
  -7   1   5     2080.48     2110.89     35.83 o
  -5   1   5      160.99      125.47      4.18 o
  -3   1   5      297.99      257.76     10.06 o
  -1   1   5     8312.68     8238.54    128.85 o
   1   1   5      804.95      744.15      9.84 o
   3   1   5      196.72      156.88      4.67 o
   5   1   5     2897.84     2910.53     45.78 o
   7   1   5      385.26      415.32     10.66 o
   9   1   5        7.15       16.39      3.73 o
  11   1   5       95.94       75.14      6.43 o
  13   1   5      314.50      331.00     12.22 o
  15   1   5      371.96      339.93     13.18 o
  17   1   5      208.57      232.38     16.85 o
  19   1   5        4.89        3.90      6.37 o
 -22   2   5      313.75      352.22     22.49 o
 -20   2   5        9.62       16.96     11.24 o
 -18   2   5      114.30      116.34     12.74 o
 -16   2   5        2.28        7.79      4.59 o
 -14   2   5      163.48      181.68      9.04 o
 -12   2   5      280.53      339.59      9.15 o
 -10   2   5       14.82        4.55      1.87 o
  -8   2   5        6.26        5.32      2.01 o
  -6   2   5      254.65      388.67      8.86 o
  -4   2   5      347.67      354.22      9.88 o
  -2   2   5     1262.83     1223.34     17.90 o
   0   2   5     1910.33     1728.75     25.53 o
   2   2   5     1247.69     1276.45     15.20 o
   4   2   5       15.49       49.16      3.22 o
   6   2   5      161.74      109.32      5.72 o
   8   2   5      486.13      431.02     11.52 o
  10   2   5      296.19      239.75      9.39 o
  12   2   5      155.48      160.86      9.25 o
  14   2   5        4.36        3.60      4.69 o
  16   2   5      192.03      222.42     12.33 o
  18   2   5      123.24      147.85     11.33 o
 -21   3   5      387.01      326.01     22.13 o
 -19   3   5      482.36      438.38     21.82 o
 -17   3   5      442.39      498.04     21.78 o
 -15   3   5      506.27      463.45     22.45 o
 -13   3   5       71.77       59.23      5.59 o
 -11   3   5       75.45       60.50      6.29 o
  -9   3   5      269.00      242.12      8.46 o
  -7   3   5      265.24      355.72     13.29 o
  -5   3   5     4377.54     4723.55     76.85 o
  -3   3   5     8427.44     8576.14    136.16 o
  -1   3   5        0.15        1.11      1.94 o
   1   3   5     1096.16     1422.78     19.53 o
   3   3   5      746.31      919.93     14.40 o
   5   3   5       60.58       56.86      3.95 o
   7   3   5     1552.41     1699.56     29.09 o
   9   3   5       17.58       29.72      4.50 o
  11   3   5     1982.43     1955.44     54.24 o
  13   3   5        6.01        1.73      4.17 o
  15   3   5       53.85       32.19      6.36 o
  17   3   5      208.95      223.71     12.86 o
  19   3   5        2.74       -4.11      7.03 o
 -20   4   5      256.99      228.65     18.32 o
 -18   4   5      384.99      443.57     27.20 o
 -16   4   5      406.55      416.10     19.52 o
 -14   4   5       57.17       52.83      6.30 o
 -12   4   5        0.82       -2.41      3.51 o
 -10   4   5      735.01      804.36     17.64 o
  -8   4   5       20.03       17.82      4.29 o
  -6   4   5      141.31      202.37      9.09 o
  -4   4   5     8371.09     9524.68    305.52 o
  -2   4   5      174.68      214.61      5.85 o
   0   4   5     5913.59     6806.39     84.61 o
   2   4   5     4964.25     4909.43    105.30 o
   4   4   5     1714.42     1852.78     30.03 o
   6   4   5     2661.28     2689.38     45.17 o
   8   4   5       84.59      100.23      6.54 o
  10   4   5        2.90       -0.66      3.80 o
  12   4   5       28.85        4.48      5.31 o
  14   4   5       21.18       12.46      5.33 o
  16   4   5       45.67       68.10      8.26 o
  18   4   5       20.63        8.19      8.44 o
 -21   5   5       74.19       97.00     13.80 o
 -19   5   5        1.29       -5.48      7.48 o
 -17   5   5       57.99       75.48     18.07 o
 -15   5   5        0.44       -5.71      5.71 o
 -13   5   5       30.85       32.36      6.46 o
 -11   5   5       94.17       90.61      8.14 o
  -9   5   5        1.10        2.30      2.84 o
  -7   5   5        1.76       -0.81      2.21 o
  -5   5   5        1.01       -1.02      1.38 o
  -3   5   5       45.19       59.52      4.39 o
  -1   5   5      265.38      325.59     14.85 o
   1   5   5      142.00      139.95      5.55 o
   3   5   5     1495.32     1498.88     29.25 o
   5   5   5      240.64      228.05     11.09 o
   7   5   5     1051.23     1088.90     29.02 o
   9   5   5        4.27        2.75      3.64 o
  11   5   5      747.56      810.30     19.39 o
  13   5   5      127.04      147.71      9.65 o
  15   5   5      523.50      509.10     19.35 o
  17   5   5       67.10       69.88      9.57 o
 -20   6   5       17.51        1.12      8.26 o
 -18   6   5        5.60        1.10      7.52 o
 -16   6   5        7.66        8.99      8.63 o
 -14   6   5      303.74      250.93     23.97 o
 -12   6   5      127.45      131.34      9.88 o
 -10   6   5      512.07      512.62     21.86 o
  -8   6   5     1444.87     1319.71     32.47 o
  -6   6   5       64.65       56.49      4.60 o
  -4   6   5        7.14       15.80      3.09 o
  -2   6   5        0.01       -0.43      2.53 o
   0   6   5        6.87        0.54      2.58 o
   2   6   5      875.96      894.41     24.56 o
   4   6   5        0.08       15.03      3.99 o
   6   6   5       50.52       72.71      6.58 o
   8   6   5      412.36      384.82     13.83 o
  10   6   5      266.72      237.50     12.33 o
  12   6   5      574.77      545.83     16.29 o
  14   6   5        4.19        5.25      5.24 o
  16   6   5        2.97        6.29      6.22 o
 -19   7   5        1.52       19.48      9.35 o
 -17   7   5        0.15       -4.34     10.99 o
 -15   7   5       49.14       33.17     13.17 o
 -13   7   5        4.56        3.35      9.57 o
 -11   7   5      754.49      743.65     23.19 o
  -9   7   5      403.95      465.68     16.70 o
  -7   7   5        0.02        6.47      4.10 o
  -5   7   5        9.74        9.13      4.00 o
  -3   7   5        2.04        5.81      3.73 o
  -1   7   5      118.30      102.18      8.15 o
   1   7   5      139.06      152.92      9.60 o
   3   7   5      323.78      277.87     13.26 o
   5   7   5        5.47       10.38      5.26 o
   7   7   5     1959.69     1963.85     40.11 o
   9   7   5      498.32      464.19     16.24 o
  11   7   5      423.43      414.01     14.13 o
  13   7   5      199.12      186.98     11.32 o
  15   7   5       49.52       60.60     12.34 o
 -18   8   5       15.47       12.99      8.87 o
 -16   8   5      646.95      745.83     43.48 o
 -14   8   5      215.81      194.78     23.11 o
 -12   8   5     1097.33     1059.86     49.32 o
 -10   8   5        2.81       -3.73      8.45 o
  -8   8   5      704.19      639.56     39.50 o
  -6   8   5      229.98      194.60     11.40 o
  -4   8   5       38.68       33.61      5.93 o
  -2   8   5     1062.48      919.62     26.56 o
   0   8   5       70.15       75.08      8.03 o
   2   8   5       36.50       23.97      6.20 o
   4   8   5      246.94      205.12     13.23 o
   6   8   5      264.95      217.44     14.17 o
   8   8   5        0.02       -1.06      8.26 o
  10   8   5       35.96       56.35      9.79 o
  12   8   5       60.59       72.77      8.01 o
  14   8   5      114.20       97.53      9.34 o
 -17   9   5       43.05       40.87     15.78 o
 -15   9   5       52.60       35.28     14.66 o
 -13   9   5        7.26        9.81     11.68 o
 -11   9   5      378.04      417.01     30.06 o
  -9   9   5       18.94       -8.20      8.20 o
  -7   9   5      582.16      506.45     31.30 o
  -5   9   5      629.48      521.94     19.28 o
  -3   9   5      111.08      107.97     18.07 o
  -1   9   5     2084.92     1860.53     46.42 o
   1   9   5      172.94      129.44     11.01 o
   3   9   5      314.07      262.66     15.01 o
   5   9   5       48.95       49.67      8.56 o
   7   9   5       58.64       74.18     13.60 o
   9   9   5       41.96       41.40      9.28 o
  11   9   5      170.10      167.81     21.49 o
  13   9   5       49.49       39.52     15.43 o
 -14  10   5        0.49       18.14     13.17 o
 -12  10   5       15.96       22.73     13.04 o
 -10  10   5      141.52      139.75     20.62 o
  -8  10   5       92.94       72.92     15.65 o
  -6  10   5      156.10      159.50     20.37 o
  -4  10   5      268.05      179.75     21.24 o
  -2  10   5       14.77       25.47      6.86 o
   0  10   5      259.66      202.89     24.16 o
   2  10   5       23.91       34.49      7.52 o
   4  10   5       85.88      108.05     14.29 o
   6  10   5       15.62       16.10      7.50 o
   8  10   5        0.38       -3.99     11.86 o
  10  10   5        1.43       10.39      8.29 o
  12  10   5        9.41       11.80     13.29 o
 -13  11   5       49.44       39.25     16.15 o
 -11  11   5       69.35       82.48     18.51 o
  -9  11   5       78.28      114.53     20.12 o
  -7  11   5       48.54       60.62     15.40 o
  -5  11   5        9.03       -4.47      9.81 o
  -3  11   5       50.65       50.43     14.16 o
  -1  11   5      171.98      176.40     22.36 o
   1  11   5      211.25      194.53     23.48 o
   3  11   5     1012.39      911.17     47.20 o
   5  11   5       11.71       23.48     13.29 o
   7  11   5      175.26      189.81     24.84 o
   9  11   5      157.27      160.62     23.60 o
 -10  12   5       88.30      134.41     22.86 o
  -8  12   5        9.16       25.71     14.29 o
  -6  12   5      216.52      267.70     28.94 o
  -4  12   5       53.15       79.01     17.52 o
  -2  12   5       65.99       46.71     15.28 o
   0  12   5       10.99       -0.37     10.81 o
   2  12   5        2.91      -10.19     10.19 o
   4  12   5        2.51        5.96     11.93 o
   6  12   5       11.03       -6.71     11.30 o
   8  12   5      100.74      166.08     24.97 o
  -5  13   5        0.58      -10.68     11.30 o
  -3  13   5       35.65       48.94     17.14 o
  -1  13   5       12.93        5.84     12.92 o
   1  13   5        4.13        9.07     13.91 o
   3  13   5       39.98       91.92     20.62 o
 -22   0   6      508.57      587.07     38.51 o
 -20   0   6        7.10       -8.82     10.19 o
 -18   0   6      296.73      292.29     23.97 o
 -16   0   6      436.84      460.37     27.45 o
 -14   0   6        0.97        9.81      7.45 o
 -12   0   6      343.32      468.70     34.97 o
 -10   0   6      353.77      311.87     11.31 o
  -8   0   6     1495.44     2067.15     43.34 o
  -6   0   6    12905.47    14401.18    389.81 o
  -2   0   6     9737.33    10561.10    285.09 o
   0   0   6     4730.99     5207.47    134.72 o
   2   0   6     6977.04     6861.23     94.90 o
   4   0   6      403.35      321.62     12.21 o
   6   0   6      318.61      350.82     16.46 o
   8   0   6      472.90      499.98     17.96 o
  10   0   6      264.55      246.25     13.79 o
  12   0   6        3.26       -5.14      5.14 o
  14   0   6        0.14       -4.18      6.18 o
  16   0   6      105.46      109.68     13.35 o
  18   0   6       77.74      122.44     14.80 o
 -21   1   6       77.90      111.70     13.95 o
 -19   1   6       31.91       26.80      8.55 o
 -17   1   6       57.57       43.51      8.69 o
 -15   1   6      408.67      462.04     18.67 o
 -13   1   6      504.90      533.63     18.58 o
 -11   1   6     1227.06     1308.49     22.41 o
  -9   1   6      990.00     1114.99     22.02 o
  -7   1   6     2281.99     2651.81     53.82 o
  -5   1   6      556.93      608.69     20.50 o
  -3   1   6     5895.80     6164.89    168.94 o
  -1   1   6      867.49      911.76     15.88 o
   1   1   6     1016.77     1146.18     16.03 o
   3   1   6      877.15      889.97     12.58 o
   5   1   6       16.19       14.26      2.54 o
   7   1   6      425.22      466.41     11.68 o
   9   1   6      132.54      124.29      7.25 o
  11   1   6        5.05        2.99      4.10 o
  13   1   6       45.61       48.49      6.32 o
  15   1   6       23.02       36.90      6.36 o
  17   1   6      299.38      339.98     15.07 o
  19   1   6       42.89       48.21      8.37 o
 -22   2   6       22.01       43.77     11.29 o
 -20   2   6      486.06      490.31     24.72 o
 -18   2   6      506.16      408.06     19.84 o
 -16   2   6      708.13      732.72     25.63 o
 -14   2   6     1012.21      972.49     21.42 o
 -12   2   6      693.80      755.37     18.00 o
 -10   2   6     1672.22     1642.34     32.91 o
  -8   2   6      927.17      968.41     16.08 o
  -6   2   6      382.84      436.53     15.84 o
  -4   2   6      543.80      527.76     12.67 o
  -2   2   6     1082.53     1059.09     19.17 o
   0   2   6       45.48       55.20      3.46 o
   2   2   6      536.20      580.87      8.72 o
   4   2   6        0.86       -1.26      1.90 o
   6   2   6      635.96      672.16     14.27 o
   8   2   6      462.44      460.22     12.24 o
  10   2   6     2082.43     2134.09     36.94 o
  12   2   6        8.98        8.92      6.42 o
  14   2   6      552.61      556.56     16.62 o
  16   2   6       66.97       60.87      7.89 o
  18   2   6       26.41       18.43      6.94 o
 -21   3   6        0.91        6.38      8.30 o
 -19   3   6        4.98       16.81      9.63 o
 -17   3   6      147.76      136.97     12.81 o
 -15   3   6        6.00        6.54      5.60 o
 -13   3   6        9.60        5.15      2.87 o
 -11   3   6        3.63        4.43      4.04 o
  -9   3   6       42.40       47.36      4.47 o
  -7   3   6      207.04      192.38      7.97 o
  -5   3   6     3126.02     3384.70     55.82 o
  -3   3   6      193.64      153.62      7.05 o
  -1   3   6     1670.11     2016.30     29.95 o
   1   3   6      272.51      216.05      7.69 o
   3   3   6      206.69      255.16      6.39 o
   5   3   6      372.24      524.67     11.92 o
   7   3   6      100.78       88.02      5.89 o
   9   3   6     1101.66     1268.36     24.63 o
  11   3   6     1452.58     1390.46     28.97 o
  13   3   6      874.68     1015.80     28.79 o
  15   3   6       84.78       59.65      7.49 o
  17   3   6        8.32       21.05      6.76 o
 -20   4   6       96.53      137.70     15.20 o
 -18   4   6      550.99      596.27     24.80 o
 -16   4   6        8.49        3.05      6.47 o
 -14   4   6      542.13      531.78     20.99 o
 -12   4   6       57.73       78.38     12.79 o
 -10   4   6      173.64      163.10      9.75 o
  -8   4   6      224.53      217.37      9.78 o
  -6   4   6      953.61      969.83     38.14 o
  -4   4   6       79.58       82.31      8.20 o
  -2   4   6      889.85      927.09     22.88 o
   0   4   6      185.10      154.00      4.61 o
   2   4   6      327.34      228.71      8.71 o
   4   4   6      702.98      715.45     13.05 o
   6   4   6       10.28        5.94      3.80 o
   8   4   6      542.72      522.25     13.79 o
  10   4   6       87.49       63.72      6.44 o
  12   4   6      628.82      622.77     17.07 o
  14   4   6       16.35       19.43      5.66 o
  16   4   6       39.73       50.49      7.72 o
  18   4   6      191.53      260.97     14.72 o
 -21   5   6        3.88        1.22      8.68 o
 -19   5   6       29.50       28.22      9.46 o
 -17   5   6      200.79      183.64     23.66 o
 -15   5   6       25.95       26.79      7.34 o
 -13   5   6      271.60      274.90     21.99 o
 -11   5   6     3194.56     2399.35     68.20 o
  -9   5   6        4.26        7.17      4.51 o
  -7   5   6      847.41      766.81     21.69 o
  -5   5   6        0.55       -0.94      3.29 o
  -3   5   6       21.90       22.63      4.29 o
  -1   5   6        1.78        1.00      0.88 o
   1   5   6      101.86       92.63      5.18 o
   3   5   6      203.59      168.60      7.40 o
   5   5   6     2849.84     2888.77     52.28 o
   7   5   6      357.25      360.43     11.67 o
   9   5   6       62.45       65.91      6.39 o
  11   5   6       78.58       67.41      6.79 o
  13   5   6       41.50       33.83      6.28 o
  15   5   6        2.30        7.36      5.59 o
  17   5   6       87.23      130.58     10.82 o
 -20   6   6      106.86       91.02     13.47 o
 -18   6   6      244.62      259.78     18.91 o
 -16   6   6      158.15      184.44     14.99 o
 -14   6   6      226.21      203.60     21.86 o
 -12   6   6      560.08      508.56     29.94 o
 -10   6   6      843.23      845.33     38.51 o
  -8   6   6      802.18      788.46     14.03 o
  -6   6   6       22.58       32.31      2.97 o
  -4   6   6       22.59       23.22      3.84 o
  -2   6   6      495.28      481.06     12.12 o
   0   6   6      427.56      475.92     16.20 o
   2   6   6       50.48       52.10      4.96 o
   4   6   6     2600.61     2687.64     49.25 o
   6   6   6        9.24        3.99      4.21 o
   8   6   6       94.83      107.01      9.07 o
  10   6   6      148.85      162.31      9.49 o
  12   6   6       59.43       54.18      6.75 o
  14   6   6       10.16        4.35      5.45 o
  16   6   6       41.33       77.44      8.79 o
 -19   7   6       61.35      106.62     14.01 o
 -17   7   6      546.12      552.45     24.87 o
 -15   7   6        8.98        8.70     10.43 o
 -13   7   6      104.92      114.16     17.52 o
 -11   7   6      394.89      364.59     25.59 o
  -9   7   6        6.49        9.44      8.07 o
  -7   7   6        1.58        4.93      7.64 o
  -5   7   6      385.91      351.67     12.55 o
  -3   7   6      108.48      114.79      7.92 o
  -1   7   6      197.55      216.18     10.34 o
   1   7   6        0.84        0.52      3.82 o
   3   7   6      854.81      743.73     23.11 o
   5   7   6       64.76       74.88      9.29 o
   7   7   6      699.98      603.38     18.06 o
   9   7   6       12.97        9.51      4.75 o
  11   7   6       43.58       46.33      6.54 o
  13   7   6        0.41       -4.87      4.87 o
  15   7   6       46.68       47.44      7.76 o
 -18   8   6      104.05       71.91     12.60 o
 -16   8   6      246.05      315.03     31.06 o
 -14   8   6      131.91       89.07     17.39 o
 -12   8   6       11.72       -0.99      8.94 o
 -10   8   6       13.46        2.48      8.57 o
  -8   8   6        2.83       -0.25      7.45 o
  -6   8   6      424.79      334.86     37.27 o
  -4   8   6       34.17       39.24      8.14 o
  -2   8   6       36.60       29.56      5.65 o
   0   8   6      106.77       69.98      7.52 o
   2   8   6      131.09      109.74     10.31 o
   4   8   6      611.36      515.65     19.68 o
   6   8   6       80.83       61.65      8.77 o
   8   8   6       14.99        2.33      5.90 o
  10   8   6      101.92       94.95      8.20 o
  12   8   6        0.08       -1.29      5.05 o
  14   8   6       88.59       97.79     11.68 o
 -17   9   6       76.86       84.22     20.37 o
 -15   9   6       12.55        9.57     12.17 o
 -13   9   6       24.37       28.94     13.17 o
 -11   9   6       38.24       56.89     14.91 o
  -9   9   6      159.01      115.53     17.52 o
  -7   9   6      424.23      423.10     28.57 o
  -5   9   6      392.36      354.41     25.59 o
  -3   9   6      168.46      155.40     19.13 o
  -1   9   6        3.17       -1.55      5.09 o
   1   9   6        4.82        3.86      4.83 o
   3   9   6        8.06        4.18      5.31 o
   5   9   6      145.74      132.77     11.82 o
   7   9   6       15.83       23.79     13.97 o
   9   9   6       48.03       43.91      9.43 o
  11   9   6       18.44       32.56      9.72 o
  13   9   6        0.54        0.99      8.39 o
 -14  10   6        0.64       -5.84     11.55 o
 -12  10   6      160.84      192.67     25.09 o
 -10  10   6       25.63       33.17     13.42 o
  -8  10   6      173.86      227.08     25.22 o
  -6  10   6        0.79       10.43     10.31 o
  -4  10   6      192.42      122.98     18.76 o
  -2  10   6      245.95      216.27     22.86 o
   0  10   6       72.00       64.97     14.66 o
   2  10   6       21.39       26.83     12.05 o
   4  10   6       57.31       59.63     14.66 o
   6  10   6        2.73       -9.32      9.32 o
   8  10   6       42.36       56.40     16.27 o
  10  10   6        8.33        4.60     12.05 o
 -13  11   6       18.37       22.36     15.03 o
 -11  11   6      258.43      306.21     31.30 o
  -9  11   6       65.28       17.27     13.17 o
  -7  11   6        5.74        9.32     11.30 o
  -5  11   6       15.50       32.67     12.92 o
  -3  11   6       97.62       81.12     16.52 o
  -1  11   6      392.90      351.30     27.83 o
   1  11   6       14.57       -0.50     10.56 o
   3  11   6      970.24      955.14     49.19 o
   5  11   6        1.64        1.49     10.93 o
   7  11   6       88.46       92.67     19.63 o
   9  11   6        6.08        3.48     12.05 o
 -10  12   6      257.85      337.51     34.16 o
  -8  12   6      149.84      195.40     25.96 o
  -6  12   6       71.42       69.19     16.65 o
  -4  12   6       44.98       52.30     15.65 o
  -2  12   6       31.71       51.06     15.78 o
   0  12   6      380.53      450.68     33.54 o
   2  12   6        1.10       15.90     13.04 o
   4  12   6      796.24      864.09     48.57 o
   6  12   6      318.42      353.91     34.53 o
  -5  13   6        4.24       -8.20     11.80 o
  -3  13   6        3.78      -10.68     10.68 o
  -1  13   6       69.93       80.74     19.13 o
   1  13   6       18.25       10.19     14.04 o
 -21   1   7      849.76      817.99     31.58 o
 -19   1   7      184.46      178.08     15.08 o
 -17   1   7       46.94       40.01      8.23 o
 -15   1   7       49.78       50.97      8.88 o
 -13   1   7        9.59       14.32      4.00 o
 -11   1   7     1325.79     1476.82     24.41 o
  -9   1   7      223.30      306.09      7.55 o
  -7   1   7      462.05      579.77     30.37 o
  -5   1   7      104.65      167.95      8.45 o
  -3   1   7     1110.74     1266.44     38.14 o
  -1   1   7     2271.66     2316.97     38.19 o
   1   1   7      866.87     1047.64     15.01 o
   3   1   7     7265.94     7486.70     99.35 o
   5   1   7     1000.77     1034.38     16.90 o
   7   1   7      645.73      629.09     16.11 o
   9   1   7       81.30       95.22      6.77 o
  11   1   7       83.05       77.94      6.92 o
  13   1   7      161.30      149.09      9.62 o
  15   1   7      215.38      220.32     12.26 o
  17   1   7      153.20      193.83     12.50 o
 -22   2   7        0.54       14.24      9.56 o
 -20   2   7      158.59      157.30     17.89 o
 -18   2   7      118.47       89.28     11.50 o
 -16   2   7        4.83        5.92     10.87 o
 -14   2   7      894.65      847.23     25.97 o
 -12   2   7      254.83      219.28     13.87 o
 -10   2   7     1368.05     1414.33     26.98 o
  -8   2   7      149.32      158.56      6.98 o
  -6   2   7        0.08        3.35      3.85 o
  -4   2   7      397.83      412.42     16.77 o
  -2   2   7      188.05      142.57      3.64 o
   0   2   7      473.27      398.57      7.77 o
   2   2   7      168.76      177.63      4.67 o
   4   2   7      894.25      761.84     13.17 o
   6   2   7      196.67      210.65      7.79 o
   8   2   7      399.97      391.89     15.81 o
  10   2   7       63.61      101.98      9.29 o
  12   2   7      365.30      400.16     13.52 o
  14   2   7        4.93       15.67      5.46 o
  16   2   7       84.49       92.66      9.15 o
  18   2   7       29.81       34.58      7.86 o
 -21   3   7        0.00        1.12      8.34 o
 -19   3   7      149.94      137.83     14.23 o
 -17   3   7      671.57      685.98     29.75 o
 -15   3   7      206.84      208.04     14.35 o
 -13   3   7      567.58      576.70     15.80 o
 -11   3   7      380.93      373.03     13.92 o
  -9   3   7        2.34       10.05      2.95 o
  -7   3   7      115.00      157.20      5.56 o
  -5   3   7      464.34      517.90     10.97 o
  -3   3   7    10070.02    10544.07    143.90 o
  -1   3   7      999.03     1041.59     19.62 o
   1   3   7      118.23      111.34      4.77 o
   3   3   7      212.30      226.05      6.05 o
   5   3   7      236.94      263.20      8.21 o
   7   3   7     1164.96     1032.31     20.42 o
   9   3   7      972.70      901.65     19.76 o
  11   3   7      752.97      723.48     18.15 o
  13   3   7     1020.25      936.03     22.36 o
  15   3   7       12.35       15.89      5.85 o
  17   3   7       18.12       12.70      6.52 o
 -20   4   7        0.36        2.85      8.21 o
 -18   4   7      217.21      164.11     17.20 o
 -16   4   7       29.17       25.50      7.59 o
 -14   4   7      105.53       99.30     10.15 o
 -12   4   7      286.56      330.93     20.31 o
 -10   4   7     1973.37     1857.30     43.28 o
  -8   4   7      291.85      214.96      9.79 o
  -6   4   7     3138.77     3070.69     97.95 o
  -4   4   7     2647.45     2867.89     60.00 o
  -2   4   7     3562.64     3532.27     58.91 o
   0   4   7      234.37      203.17      7.31 o
   2   4   7      724.41      709.70     11.76 o
   4   4   7       20.53       11.77      2.97 o
   6   4   7       89.17       88.78      9.04 o
   8   4   7      364.90      337.83     19.36 o
  10   4   7       44.29       54.79      6.15 o
  12   4   7      215.55      172.52     10.12 o
  14   4   7      255.24      221.06     12.11 o
  16   4   7        5.96       -2.29      5.68 o
 -19   5   7      191.88      203.11     17.27 o
 -17   5   7      326.32      299.92     17.99 o
 -15   5   7        0.26        3.73      9.07 o
 -13   5   7      365.99      329.69     24.22 o
 -11   5   7      377.12      289.56     13.81 o
  -9   5   7        7.09        4.03      4.52 o
  -7   5   7       20.81       11.58      4.29 o
  -5   5   7      873.68      941.99     24.69 o
  -3   5   7       50.67       52.17      5.70 o
  -1   5   7      936.14     1079.75     28.14 o
   1   5   7       70.43       49.40      4.61 o
   3   5   7       42.96       82.38      5.74 o
   5   5   7       27.84       29.73      4.20 o
   7   5   7       32.70       26.00      4.52 o
   9   5   7       13.35       11.08      4.27 o
  11   5   7       76.01       84.48      7.55 o
  13   5   7       26.01       42.67      8.98 o
  15   5   7      294.49      316.97     15.08 o
 -20   6   7       51.78       50.79     23.35 o
 -18   6   7      515.20      608.14     25.95 o
 -16   6   7       12.41       14.29     12.55 o
 -14   6   7      360.16      433.66     28.70 o
 -12   6   7      898.15      933.28     42.73 o
 -10   6   7       26.65       27.36      7.33 o
  -8   6   7     1599.57     1734.32     42.50 o
  -6   6   7      137.14      111.95      9.01 o
  -4   6   7        8.63       16.50      4.69 o
  -2   6   7      486.05      468.73     30.12 o
   0   6   7       73.25       71.05     17.66 o
   2   6   7      298.96      274.29      9.53 o
   4   6   7      470.56      421.64     16.77 o
   6   6   7      195.04      204.17      8.87 o
   8   6   7      113.62      108.35      9.75 o
  10   6   7      618.13      599.37     26.03 o
  12   6   7       38.96       56.22      7.08 o
  14   6   7      355.14      428.45     18.14 o
  16   6   7        7.71        9.12      7.78 o
 -19   7   7       62.84       60.26     11.64 o
 -17   7   7        3.37       -2.48     11.18 o
 -15   7   7      143.63      168.20     22.11 o
 -13   7   7        8.24       16.15     10.68 o
 -11   7   7        0.26       -6.46      8.07 o
  -9   7   7       18.03       16.77      9.57 o
  -7   7   7      263.43      267.49     13.64 o
  -5   7   7      426.01      430.25     16.82 o
  -3   7   7       75.40       72.05      8.01 o
  -1   7   7      397.88      338.38     12.10 o
   1   7   7       14.84       27.14      5.16 o
   3   7   7     2901.16     2651.83     60.41 o
   5   7   7       10.17       11.93      5.06 o
   7   7   7     1309.35     1228.98     39.48 o
   9   7   7      331.61      324.75     12.32 o
  11   7   7       29.26       18.24      6.47 o
  13   7   7      405.28      367.39     16.96 o
  15   7   7       16.88       31.03     10.86 o
 -18   8   7       42.60       29.46     10.21 o
 -16   8   7      695.19      651.67     40.00 o
 -14   8   7      136.74      144.97     20.75 o
 -12   8   7        4.07       -7.45      8.20 o
 -10   8   7      732.69      705.21     37.39 o
  -8   8   7      257.33      181.24     19.88 o
  -6   8   7      169.59      169.94     18.88 o
  -4   8   7      210.54      142.73     17.64 o
  -2   8   7      364.00      309.31     22.86 o
   0   8   7       18.50       29.86      5.64 o
   2   8   7      477.13      341.73     14.68 o
   4   8   7      160.94      183.65     12.17 o
   6   8   7       91.38       69.51      9.13 o
   8   8   7       25.28       42.62      9.00 o
  10   8   7      277.89      319.59     16.02 o
  12   8   7       74.13       78.72      9.75 o
 -15   9   7       51.57       31.30     14.41 o
 -13   9   7        0.01       16.40     11.43 o
 -11   9   7       29.16       27.45     12.05 o
  -9   9   7      126.76      109.19     17.64 o
  -7   9   7      431.86      313.91     24.97 o
  -5   9   7     1158.74     1014.02     46.71 o
  -3   9   7      734.20      598.87     33.91 o
  -1   9   7      909.35      748.19     38.51 o
   1   9   7      224.24      173.29     20.50 o
   3   9   7        6.33        9.44      8.70 o
   5   9   7        7.01       -8.32      9.07 o
   7   9   7       47.63       36.15     13.54 o
   9   9   7      353.68      425.83     32.05 o
  11   9   7      294.11      316.91     22.07 o
 -14  10   7        0.81        8.70     12.42 o
 -12  10   7       36.61       22.11     13.29 o
 -10  10   7        2.16       16.15     11.68 o
  -8  10   7        0.21       -1.24      9.69 o
  -6  10   7      312.44      204.35     23.35 o
  -4  10   7      309.56      288.82     27.45 o
  -2  10   7      754.31      680.36     37.89 o
   0  10   7      251.79      175.65     21.61 o
   2  10   7      134.55       95.28     17.39 o
   4  10   7       21.21       18.88     11.43 o
   6  10   7        2.58        9.07     12.05 o
   8  10   7        9.97       17.27     13.04 o
  10  10   7        2.45       11.66      8.84 o
 -11  11   7        7.40        5.22     12.55 o
  -9  11   7      194.34      296.77     30.06 o
  -7  11   7        0.01        2.11      9.44 o
  -5  11   7      128.02      133.79     20.00 o
  -3  11   7        0.76        8.20     10.43 o
  -1  11   7       24.63       10.68     11.68 o
   1  11   7      248.50      307.20     29.69 o
   3  11   7      472.96      534.90     36.52 o
   5  11   7      130.99      115.65     20.50 o
   7  11   7       79.45      138.63     22.73 o
  -8  12   7       11.96        7.45     12.92 o
  -6  12   7        1.32        2.73     11.55 o
  -4  12   7        1.19        9.94     11.80 o
  -2  12   7        5.98       -7.95     10.81 o
   0  12   7       67.00       90.93     19.25 o
   2  12   7       21.15       36.65     15.16 o
 -22   0   8        0.48       -0.87     11.93 o
 -20   0   8      388.85      438.50     31.18 o
 -18   0   8       92.69      101.99     16.40 o
 -16   0   8        0.29        3.48      8.20 o
 -14   0   8       13.10       14.53      7.70 o
 -12   0   8       22.56       23.44      6.27 o
 -10   0   8      105.86      104.73     11.37 o
  -8   0   8      106.86      149.20      6.01 o
  -6   0   8     1067.19     1274.52     37.02 o
  -2   0   8     6523.11     7297.83    272.98 o
   0   0   8        2.76        6.73      5.59 o
   2   0   8      260.56      277.19      8.48 o
   4   0   8      218.40      319.10     10.11 o
   6   0   8       94.30       92.79      8.08 o
   8   0   8      101.81       68.82      8.22 o
  10   0   8      174.75      195.14     13.66 o
  12   0   8       31.59       31.18      8.11 o
  14   0   8        0.04        7.88      7.24 o
  16   0   8       28.44       43.74     10.19 o
 -21   1   8      118.68      118.66     14.08 o
 -19   1   8     1092.11     1153.42     71.49 o
 -17   1   8      124.16      128.10     11.91 o
 -15   1   8      519.23      518.89     19.41 o
 -13   1   8       73.26       63.61      4.96 o
 -11   1   8      131.93      168.49      6.23 o
  -9   1   8      229.65      171.34      5.22 o
  -7   1   8      825.83     1035.39     33.42 o
  -5   1   8       89.92       32.55      4.47 o
  -3   1   8     1198.63     1407.93     42.48 o
  -1   1   8     2415.93     2489.67     49.30 o
   1   1   8       24.28       85.27      3.73 o
   3   1   8     4056.13     4088.09     48.26 o
   5   1   8       94.05       58.25      4.41 o
   7   1   8      222.25      202.16      8.27 o
   9   1   8        0.39        0.20      3.65 o
  11   1   8        1.58       -1.43      3.99 o
  13   1   8       19.14       18.91      5.83 o
  15   1   8       17.17       19.15      6.21 o
  17   1   8        0.39        2.57      7.19 o
 -22   2   8      284.85      256.58     21.24 o
 -20   2   8       21.25       30.21      9.22 o
 -18   2   8     1569.75     1644.65     46.71 o
 -16   2   8      593.45      629.82     33.11 o
 -14   2   8      866.88      863.98     28.82 o
 -12   2   8      922.05      929.69     17.69 o
 -10   2   8      396.74      395.22     10.70 o
  -8   2   8      408.67      440.51     12.29 o
  -6   2   8      931.68      925.21     31.80 o
  -4   2   8       88.98       99.50      8.07 o
  -2   2   8      632.74      713.97     13.47 o
   0   2   8      116.71      142.70      3.90 o
   2   2   8     1789.18     1871.90     39.73 o
   4   2   8       83.16       67.43      3.97 o
   6   2   8     1025.83     1044.11     19.96 o
   8   2   8       18.51       11.96      4.04 o
  10   2   8       26.85       28.26      5.11 o
  12   2   8      221.33      216.07     11.08 o
  14   2   8       23.53       15.73      5.63 o
  16   2   8        0.39       -4.29      5.47 o
 -21   3   8        0.04       -2.63      8.12 o
 -19   3   8      148.48      163.73     14.96 o
 -17   3   8      179.20      195.33     14.53 o
 -15   3   8      896.88      938.00     28.51 o
 -13   3   8      711.06      705.58     33.06 o
 -11   3   8     1018.66      978.50     25.80 o
  -9   3   8       34.57       46.77      4.32 o
  -7   3   8      375.42      339.05     10.55 o
  -5   3   8      345.71      420.31      8.76 o
  -3   3   8     1113.66      943.69     15.85 o
  -1   3   8      328.56      363.76      9.47 o
   1   3   8      689.91      555.45     11.36 o
   3   3   8       17.54       11.28      1.85 o
   5   3   8       20.31        8.64      3.55 o
   7   3   8      966.40      977.46     19.79 o
   9   3   8       19.72        9.19      4.36 o
  11   3   8     1667.09     1654.65     31.70 o
  13   3   8       29.98       17.29      5.50 o
  15   3   8      143.91      137.03     10.27 o
 -20   4   8       11.31       13.83      8.61 o
 -18   4   8       67.52       58.18      9.90 o
 -16   4   8       31.84       13.98      9.57 o
 -14   4   8        4.73        3.07      5.69 o
 -12   4   8       18.59        5.14      5.04 o
 -10   4   8      102.09      111.27     12.98 o
  -8   4   8     1343.62     1433.90     45.09 o
  -6   4   8     2245.77     2302.18     64.66 o
  -4   4   8        0.02        0.38      2.87 o
  -2   4   8     1559.03     1618.91     29.42 o
   0   4   8      281.07      284.39      7.70 o
   2   4   8      886.34      841.14     13.71 o
   4   4   8      120.69      104.33      5.72 o
   6   4   8       78.78       96.89      9.65 o
   8   4   8       73.25       58.96      5.78 o
  10   4   8      877.09      870.50     20.23 o
  12   4   8      159.86      161.95     10.03 o
  14   4   8      182.52      212.99     14.34 o
  16   4   8        6.97        3.74     10.05 o
 -19   5   8       26.90       24.57     12.05 o
 -17   5   8      289.25      280.12     17.23 o
 -15   5   8        0.96        3.23      9.32 o
 -13   5   8       26.46       16.65     10.19 o
 -11   5   8      152.53      149.13     10.82 o
  -9   5   8     2339.35     2405.55     54.20 o
  -7   5   8      268.29      281.29     11.92 o
  -5   5   8      262.39      271.27     11.43 o
  -3   5   8      363.56      357.11     14.53 o
  -1   5   8      168.75      151.12      7.16 o
   1   5   8      189.81      176.66      8.12 o
   3   5   8       21.14       16.56      5.11 o
   5   5   8     1020.60      981.45     19.53 o
   7   5   8       96.65       89.60      9.00 o
   9   5   8      140.48      130.24      8.35 o
  11   5   8      209.65      191.90     10.70 o
  13   5   8      165.50      153.40     12.29 o
  15   5   8      219.71      276.48     17.61 o
 -18   6   8       70.15      104.08     13.02 o
 -16   6   8       25.16       15.16     11.68 o
 -14   6   8        3.20        2.98      9.57 o
 -12   6   8     1685.01     1870.66     69.19 o
 -10   6   8        0.99       -1.74      8.32 o
  -8   6   8      834.23      860.96     37.45 o
  -6   6   8     1097.15     1000.23     27.43 o
  -4   6   8       61.04       56.26      6.89 o
  -2   6   8      626.51      642.36     20.39 o
   0   6   8     1159.55     1012.89     28.39 o
   2   6   8      220.51      226.87     14.65 o
   4   6   8     2040.57     1807.75     35.57 o
   6   6   8      623.36      593.08     14.89 o
   8   6   8       83.32       56.62      8.19 o
  10   6   8       81.57       76.12      8.81 o
  12   6   8       26.21       16.86      6.90 o
  14   6   8       83.23      108.73     11.52 o
 -17   7   8      541.44      508.69     35.15 o
 -15   7   8       10.69        5.34     10.56 o
 -13   7   8     1886.41     1764.82     69.07 o
 -11   7   8       68.45       71.68     14.16 o
  -9   7   8      446.66      378.50     25.22 o
  -7   7   8       31.78       28.70      9.57 o
  -5   7   8       20.39       47.73      7.07 o
  -3   7   8      321.75      324.21     14.75 o
  -1   7   8      305.33      325.96     22.48 o
   1   7   8       14.34        7.33      8.82 o
   3   7   8        4.92       17.65      6.32 o
   5   7   8      533.16      475.82     19.63 o
   7   7   8       14.65       14.49      5.46 o
   9   7   8      403.84      398.87     18.48 o
  11   7   8       33.70       28.84      7.29 o
  13   7   8       48.04       47.45      9.00 o
 -16   8   8       21.72       14.53     13.17 o
 -14   8   8       92.57      108.20     18.51 o
 -12   8   8      102.50      137.89     19.13 o
 -10   8   8      117.99      132.79     18.38 o
  -8   8   8        0.02       -7.08      7.08 o
  -6   8   8        0.96        3.48      8.32 o
  -4   8   8       93.21       44.72     11.93 o
  -2   8   8      200.54      159.13     18.38 o
   0   8   8       73.62       60.37     13.17 o
   2   8   8      138.42      129.81     18.51 o
   4   8   8      111.91       75.40     14.66 o
   6   8   8       11.05        4.33      6.75 o
   8   8   8       39.53       19.61      6.57 o
  10   8   8        0.59        1.68      6.14 o
  12   8   8      107.11      163.72     13.05 o
 -15   9   8       70.13       34.66     15.16 o
 -13   9   8       67.23      103.10     18.38 o
 -11   9   8       14.67       -1.86      9.69 o
  -9   9   8        0.22        4.72      9.07 o
  -7   9   8       27.53        9.07      9.81 o
  -5   9   8      168.22      142.23     18.88 o
  -3   9   8       66.75       52.17     13.42 o
  -1   9   8       66.80       49.44     12.92 o
   1   9   8      123.03       96.27     16.52 o
   3   9   8        5.04       17.76     10.93 o
   5   9   8       25.21       11.18     11.30 o
   7   9   8        4.93        3.48     10.43 o
   9   9   8       29.01       28.32      9.70 o
  11   9   8        4.04        1.69      8.15 o
 -14  10   8       38.44       63.73     17.52 o
 -12  10   8       64.35       84.47     18.26 o
 -10  10   8       83.96       95.90     18.26 o
  -8  10   8       33.83       53.17     14.53 o
  -6  10   8        2.38        6.71     10.06 o
  -4  10   8      281.24      239.25     24.97 o
  -2  10   8      182.37      143.35     20.25 o
   0  10   8      289.20      250.31     25.84 o
   2  10   8        1.97       15.90     11.18 o
   4  10   8      155.68      143.35     21.74 o
   6  10   8        4.30       16.40     12.67 o
   8  10   8       24.42       35.65     14.53 o
 -11  11   8       44.87       68.94     18.14 o
  -9  11   8      205.16      243.35     27.45 o
  -7  11   8      158.40      165.59     22.73 o
  -5  11   8       10.96        0.37     10.68 o
  -3  11   8       65.56       85.96     17.14 o
  -1  11   8       29.69       36.15     14.53 o
   1  11   8        0.55        6.71     11.68 o
   3  11   8      108.06       89.32     19.38 o
   5  11   8        4.61        5.47     11.30 o
   7  11   8      173.89      126.58     22.61 o
  -6  12   8       71.69       94.16     20.50 o
  -4  12   8       45.58       61.86     16.65 o
  -2  12   8        0.16       18.76     13.04 o
   0  12   8       20.44       53.17     16.65 o
   2  12   8      215.83      273.79     30.31 o
 -21   1   9       25.84       24.40      9.53 o
 -19   1   9       32.74       37.89      9.22 o
 -17   1   9      305.89      260.62     15.05 o
 -15   1   9      252.24      291.25     26.58 o
 -13   1   9        0.06       -1.18      2.83 o
 -11   1   9      100.79      125.53      5.45 o
  -9   1   9       27.40       29.66      2.59 o
  -7   1   9      309.40      304.96     13.54 o
  -5   1   9      830.43      824.71     27.08 o
  -3   1   9      121.23      123.97      8.32 o
  -1   1   9      242.14      290.00      7.70 o
   1   1   9      246.75      236.21      8.39 o
   3   1   9        1.84        1.43      1.62 o
   5   1   9        6.09        9.03      3.05 o
   7   1   9       45.89       48.03      4.90 o
   9   1   9        9.63        5.45      4.02 o
  11   1   9        7.63       17.25      4.85 o
  13   1   9        2.38        2.27      4.84 o
  15   1   9       36.59       33.47     10.67 o
 -20   2   9      313.96      247.83     17.96 o
 -18   2   9       18.63       15.27      9.19 o
 -16   2   9     1291.13     1227.62     34.72 o
 -14   2   9      199.97      181.49     15.34 o
 -12   2   9      696.50      681.09     14.10 o
 -10   2   9      247.30      212.06      7.57 o
  -8   2   9        4.62        6.78      2.57 o
  -6   2   9      299.96      378.50     16.89 o
  -4   2   9      501.80      488.69     19.88 o
  -2   2   9      358.46      365.98      8.50 o
   0   2   9      436.61      395.97      8.09 o
   2   2   9     1033.98     1031.32     18.27 o
   4   2   9       57.87       39.67      4.64 o
   6   2   9     2065.51     1924.78     32.21 o
   8   2   9      139.16      121.04      8.46 o
  10   2   9      572.27      485.96     14.24 o
  12   2   9       36.04       50.56      6.72 o
  14   2   9        4.00       -0.49      6.11 o
  16   2   9       40.41       51.44     20.87 o
 -21   3   9       15.40       33.65      9.75 o
 -19   3   9      228.58      221.62     16.69 o
 -17   3   9      199.29      163.61     24.10 o
 -15   3   9      288.65      280.55     14.66 o
 -13   3   9     5492.35     5409.52    112.22 o
 -11   3   9      712.59      717.49     19.47 o
  -9   3   9     4396.90     4055.73     99.38 o
  -7   3   9       25.66       36.37      3.71 o
  -5   3   9      860.41      849.55     31.68 o
  -3   3   9      322.37      341.41      8.19 o
  -1   3   9      709.38      655.78     14.22 o
   1   3   9      118.53      130.57      5.54 o
   3   3   9       51.45       39.36      4.14 o
   5   3   9      441.56      424.63     10.91 o
   7   3   9      680.69      684.90     15.83 o
   9   3   9        0.17        9.11      4.21 o
  11   3   9        3.36       12.74      5.03 o
  13   3   9        2.37        5.08      6.23 o
  15   3   9       55.28       41.84      8.59 o
 -20   4   9        2.20       -3.33      8.14 o
 -18   4   9      394.61      407.35     19.75 o
 -16   4   9        1.10       -5.87      5.87 o
 -14   4   9      343.64      320.02     15.07 o
 -12   4   9       48.75       32.30     10.19 o
 -10   4   9      220.55      231.06     11.16 o
  -8   4   9     4772.16     4855.21     98.83 o
  -6   4   9      168.61      180.57      8.69 o
  -4   4   9     6207.14     6169.17     99.60 o
  -2   4   9     2189.34     2092.81     31.92 o
   0   4   9       83.88       69.10      7.15 o
   2   4   9     4328.34     4550.09     66.82 o
   4   4   9        5.84        7.15      3.39 o
   6   4   9      253.53      303.46     15.71 o
   8   4   9      607.29      642.77     16.06 o
  10   4   9      652.02      730.03     21.67 o
  12   4   9      162.04      133.23     11.04 o
  14   4   9      167.15      154.95     16.20 o
 -19   5   9        5.13       14.26     11.68 o
 -17   5   9        4.61       -2.29      6.27 o
 -15   5   9      320.27      302.11     23.85 o
 -13   5   9      466.83      493.04     28.57 o
 -11   5   9      432.29      439.87     25.71 o
  -9   5   9     5562.87     5912.09    120.88 o
  -7   5   9       37.13       37.79      6.16 o
  -5   5   9    11390.18    11371.88    490.68 o
  -3   5   9       45.85       28.47      5.48 o
  -1   5   9     4203.69     4196.99     83.18 o
   1   5   9      659.32      588.82     13.33 o
   3   5   9        0.41        0.83      3.98 o
   5   5   9      877.33      788.32     20.46 o
   7   5   9      608.98      532.37     17.16 o
   9   5   9       76.27       57.41      7.79 o
  11   5   9      278.95      270.86     14.97 o
  13   5   9      143.65      210.26     22.17 o
 -18   6   9      120.19      147.72     14.27 o
 -16   6   9      147.47      157.51     21.49 o
 -14   6   9     1030.98     1091.04     49.44 o
 -12   6   9      457.41      487.82     28.94 o
 -10   6   9     2758.74     2777.23     92.55 o
  -8   6   9      138.39      116.02     15.53 o
  -6   6   9     1529.49     1473.10     36.69 o
  -4   6   9       20.62       22.88      5.52 o
  -2   6   9        0.20        1.91      4.46 o
   0   6   9     1033.86     1011.99     22.72 o
   2   6   9      665.76      631.20     21.42 o
   4   6   9        2.16        8.29      4.71 o
   6   6   9       41.81       46.19      6.75 o
   8   6   9        4.93       10.04      5.63 o
  10   6   9       24.49       30.50      8.53 o
  12   6   9      177.15      232.85     14.87 o
  14   6   9        0.51       15.60     13.23 o
 -17   7   9      380.71      344.72     32.05 o
 -15   7   9      280.48      254.90     26.09 o
 -13   7   9       31.50       27.45     11.93 o
 -11   7   9      666.92      575.40     33.04 o
  -9   7   9       54.01       46.96     12.17 o
  -7   7   9        0.33       -5.22      6.96 o
  -5   7   9       61.46       47.95     11.30 o
  -3   7   9      597.09      523.60     29.32 o
  -1   7   9       35.02       52.79     12.30 o
   1   7   9       49.26       49.44     12.17 o
   3   7   9      457.80      462.07     37.52 o
   5   7   9       25.11       42.05      6.71 o
   7   7   9       55.82       56.82     12.08 o
   9   7   9      202.76      224.53     15.83 o
  11   7   9       94.89       77.45      9.83 o
 -16   8   9        0.20       -3.35     11.18 o
 -14   8   9      111.72      134.28     20.25 o
 -12   8   9        5.37       12.92     10.19 o
 -10   8   9       11.28       18.14     10.56 o
  -8   8   9      166.51      159.50     19.25 o
  -6   8   9        3.60        4.72      8.32 o
  -4   8   9       41.67       47.33     11.80 o
  -2   8   9       30.67        4.60      8.57 o
   0   8   9      107.27       77.89     14.91 o
   2   8   9       39.26       35.90     12.30 o
   4   8   9      155.43       99.00     17.64 o
   6   8   9       26.09       12.97      5.71 o
   8   8   9       33.56       43.49      7.62 o
  10   8   9       19.43       28.33      7.71 o
 -15   9   9      124.65      136.64     21.86 o
 -13   9   9       60.75       70.68     16.40 o
 -11   9   9       71.20       88.94     17.14 o
  -9   9   9      120.52      122.36     18.63 o
  -7   9   9       24.36       16.15     10.31 o
  -5   9   9       20.57        9.81      9.94 o
  -3   9   9       34.63       28.20     11.30 o
  -1   9   9        6.69       12.67     10.31 o
   1   9   9       98.53      134.04     19.75 o
   3   9   9        7.32       -3.73      9.44 o
   5   9   9       10.69        7.70     10.81 o
   7   9   9        0.80        3.68      7.67 o
   9   9   9        1.77       -7.89      7.89 o
 -12  10   9      116.84      205.09     25.84 o
 -10  10   9       70.83       38.88     14.29 o
  -8  10   9       33.30       78.63     16.52 o
  -6  10   9        0.70       21.12     11.55 o
  -4  10   9       10.60       18.38     11.06 o
  -2  10   9       51.91       43.73     13.54 o
   0  10   9        0.21        4.35      9.69 o
   2  10   9       74.46       67.70     16.02 o
   4  10   9        3.31       -9.94      9.94 o
   6  10   9        2.42        8.20     12.30 o
   8  10   9       14.74       24.53     10.06 o
  -9  11   9        4.61        1.86     12.05 o
  -7  11   9      102.42      111.05     20.00 o
  -5  11   9       48.19       58.01     16.40 o
  -3  11   9       26.02       62.86     16.27 o
  -1  11   9        0.22       -7.58      9.44 o
   1  11   9       38.94       67.83     17.52 o
   3  11   9        3.00        4.35     12.42 o
   5  11   9       40.41       49.69     16.89 o
  -4  12   9        8.19       17.52     13.79 o
  -2  12   9       28.04       43.97     16.65 o
 -20   0  10      176.93      165.71     20.87 o
 -18   0  10      293.74      315.77     23.23 o
 -16   0  10        6.81        2.48      7.83 o
 -14   0  10       96.38       85.09     11.55 o
 -12   0  10      149.29      141.86      8.69 o
 -10   0  10      271.63      301.76     14.60 o
  -8   0  10      722.97      793.78     26.09 o
  -6   0  10       16.77       16.65      3.35 o
  -4   0  10      353.87      370.18     13.79 o
  -2   0  10      156.72      220.49     11.43 o
   0   0  10      500.02      519.94     19.07 o
   2   0  10      192.73      264.70     11.37 o
   4   0  10      259.86      264.51     10.48 o
   6   0  10        0.32       -3.00      4.12 o
   8   0  10       21.30        7.77      5.55 o
  10   0  10       28.13       24.22     11.30 o
  12   0  10        7.50       12.05     12.05 o
  14   0  10       52.65       37.89     14.78 o
 -21   1  10       52.89       32.64     10.43 o
 -19   1  10        1.71       -2.71      6.79 o
 -17   1  10       19.29       23.74      7.42 o
 -15   1  10      286.70      296.17     14.26 o
 -13   1  10        0.49       10.23      4.54 o
 -11   1  10      227.29      200.57      9.75 o
  -9   1  10       16.31       20.86      2.64 o
  -7   1  10       25.01       17.76      4.35 o
  -5   1  10       84.09       89.19      7.58 o
  -3   1  10       27.29       33.97      2.68 o
  -1   1  10      554.95      582.40     12.81 o
   1   1  10      210.65      240.82     10.93 o
   3   1  10       39.73       26.95      3.30 o
   5   1  10      344.09      388.19     10.01 o
   7   1  10        9.44       18.53      4.17 o
   9   1  10      409.89      437.81     16.58 o
  11   1  10        2.76        9.68      7.85 o
  13   1  10      335.36      282.17     19.76 o
  15   1  10       24.48        7.18      9.40 o
 -20   2  10       11.53       16.81      8.18 o
 -18   2  10      203.30      190.23     14.35 o
 -16   2  10        0.07        0.76      5.75 o
 -14   2  10      222.16      203.61     11.88 o
 -12   2  10        0.55        1.11      4.00 o
 -10   2  10       40.02       48.69      3.47 o
  -8   2  10      102.45      110.93     10.31 o
  -6   2  10     1016.93      986.07     34.04 o
  -4   2  10     2439.33     2437.48     73.29 o
  -2   2  10      203.70      214.98      6.55 o
   0   2  10       86.25       77.05      5.18 o
   2   2  10        7.48        8.58      3.73 o
   4   2  10        7.82        7.58      3.94 o
   6   2  10     1141.99     1093.72     25.11 o
   8   2  10       54.80       59.98      9.86 o
  10   2  10     1208.88     1172.63     29.09 o
  12   2  10       21.88       34.11     11.49 o
  14   2  10       36.64       14.02     18.70 o
 -19   3  10        7.99        0.37      7.13 o
 -17   3  10        7.48       13.93      6.74 o
 -15   3  10      224.39      222.18     15.16 o
 -13   3  10      679.41      706.47     21.79 o
 -11   3  10     2120.47     2001.81     45.04 o
  -9   3  10     2460.41     2477.10     52.62 o
  -7   3  10     1079.40     1005.95     36.65 o
  -5   3  10      247.60      261.98     15.65 o
  -3   3  10      233.16      235.22      6.78 o
  -1   3  10       34.58       36.46      3.98 o
   1   3  10     5191.64     5218.63     79.30 o
   3   3  10       96.50      128.52      6.67 o
   5   3  10     2451.40     2378.75     79.70 o
   7   3  10      217.57      281.54     17.29 o
   9   3  10       52.91       74.40      8.87 o
  11   3  10       31.25       19.05      8.39 o
  13   3  10        4.70       15.76      8.78 o
 -20   4  10       33.86       25.54      9.94 o
 -18   4  10       11.26       18.34      7.72 o
 -16   4  10       13.43        8.13      6.83 o
 -14   4  10      724.52      714.68     23.15 o
 -12   4  10      577.29      647.20     31.30 o
 -10   4  10     2187.16     2171.78     75.15 o
  -8   4  10     2054.40     2222.11     48.59 o
  -6   4  10       49.61       67.36      5.72 o
  -4   4  10     1306.21     1395.46     25.74 o
  -2   4  10      781.62      706.65     16.91 o
   0   4  10     2191.11     2238.66     34.91 o
   2   4  10     2095.11     1919.41     35.43 o
   4   4  10      128.33      135.62     10.84 o
   6   4  10        0.01        5.10      6.30 o
   8   4  10       93.41       81.94      8.25 o
  10   4  10      687.31      699.86     21.51 o
  12   4  10       43.69       45.50     14.35 o
  14   4  10      119.96      181.72     25.28 o
 -19   5  10       33.06       19.22      9.05 o
 -17   5  10      137.64      158.19     13.49 o
 -15   5  10       13.68        3.81      6.22 o
 -13   5  10      158.52      172.79     19.38 o
 -11   5  10      521.83      531.67     28.70 o
  -9   5  10      385.04      369.44     23.11 o
  -7   5  10      936.93      907.87     41.24 o
  -5   5  10    10662.86    10434.45    212.85 o
  -3   5  10     1313.51     1242.54     30.84 o
  -1   5  10     4473.31     4475.89     65.43 o
   1   5  10     1058.46     1036.65     22.72 o
   3   5  10      778.01      720.30     18.84 o
   5   5  10      279.64      265.80     17.00 o
   7   5  10      146.07      159.32     10.56 o
   9   5  10       82.29       68.47      8.34 o
  11   5  10      160.19      137.79     14.74 o
  13   5  10        0.21       -8.94      8.94 o
 -18   6  10       52.17       72.47     11.35 o
 -16   6  10      237.65      242.98     25.59 o
 -14   6  10      160.92      199.50     21.74 o
 -12   6  10       16.51       10.19      9.81 o
 -10   6  10      287.74      278.88     21.24 o
  -8   6  10      124.18       96.77     14.29 o
  -6   6  10      257.23      245.46     19.13 o
  -4   6  10       41.41       34.91     10.43 o
  -2   6  10      370.39      412.42     24.97 o
   0   6  10      396.50      391.32     12.98 o
   2   6  10      474.98      444.31     19.77 o
   4   6  10      118.73      112.22     10.50 o
   6   6  10      550.29      556.85     17.80 o
   8   6  10       26.71       24.85      6.64 o
  10   6  10      538.13      492.77     23.41 o
  12   6  10       15.62        6.42      8.39 o
 -17   7  10       25.68       21.49     13.04 o
 -15   7  10      467.63      465.96     32.30 o
 -13   7  10       14.71        5.22     10.43 o
 -11   7  10      159.79      153.41     19.25 o
  -9   7  10       74.39       75.90     14.29 o
  -7   7  10       53.36       46.09     12.17 o
  -5   7  10       18.92       16.02      8.94 o
  -3   7  10      150.35      146.58     17.52 o
  -1   7  10      144.15      144.72     17.64 o
   1   7  10       36.49       35.40     11.80 o
   3   7  10      856.89      820.07     21.65 o
   5   7  10        0.34       -4.75      4.75 o
   7   7  10      806.60      818.30     23.94 o
   9   7  10       44.68       12.12      8.39 o
  11   7  10       33.56       31.14      9.88 o
 -16   8  10       94.37      104.35     19.63 o
 -14   8  10        5.80       17.89     12.92 o
 -12   8  10      185.47      240.25     25.22 o
 -10   8  10       62.70       75.03     15.16 o
  -8   8  10        6.29        4.97      8.57 o
  -6   8  10        0.38       16.89      9.69 o
  -4   8  10        0.10        3.73      8.57 o
  -2   8  10        4.08        7.83      9.32 o
   0   8  10      164.16      166.83     20.50 o
   2   8  10      105.98       94.91     16.77 o
   4   8  10       10.40       -0.12      6.68 o
   6   8  10       42.68       40.24     16.02 o
   8   8  10        0.06       -7.23      7.23 o
  10   8  10       27.19       20.78      9.56 o
 -13   9  10       14.00       16.52     13.29 o
 -11   9  10       18.25       64.60     15.65 o
  -9   9  10       22.24       33.54     12.17 o
  -7   9  10       61.58       79.63     15.65 o
  -5   9  10        2.09        1.12      9.07 o
  -3   9  10        2.82       -8.20      8.20 o
  -1   9  10        2.45       -1.49      9.69 o
   1   9  10        9.97        7.83     11.06 o
   3   9  10       17.40       15.65     12.30 o
   5   9  10        2.62       -0.25     10.81 o
   7   9  10        0.02       -4.60     10.43 o
 -12  10  10       82.70      113.66     20.37 o
 -10  10  10       37.89       22.24     13.79 o
  -8  10  10      100.57       61.61     16.27 o
  -6  10  10       54.96       65.22     15.90 o
  -4  10  10      115.16      102.36     18.26 o
  -2  10  10        7.23       -1.24     10.19 o
   0  10  10       25.00       11.30     11.18 o
   2  10  10        1.51       14.29     12.67 o
   4  10  10      180.66      154.41     22.98 o
   6  10  10        4.22       13.79     12.92 o
  -7  11  10       13.96       28.70     13.91 o
  -5  11  10      205.62      216.77     26.46 o
  -3  11  10        2.67       13.17     12.42 o
  -1  11  10      159.65      138.01     22.24 o
   1  11  10        0.50       -6.71     11.80 o
 -19   1  11       72.38       77.30     10.75 o
 -17   1  11        1.83        0.61      8.38 o
 -15   1  11        0.12       -0.55      4.92 o
 -13   1  11       13.58        5.82      4.35 o
 -11   1  11        8.50        6.82      4.72 o
  -9   1  11      570.93      541.83     11.30 o
  -7   1  11       21.86       44.47      6.21 o
  -5   1  11      292.26      329.81     14.91 o
  -3   1  11      238.78      272.29      7.36 o
  -1   1  11       75.19       52.85      4.28 o
   1   1  11      128.03      109.36      6.64 o
   3   1  11       12.03       -2.57      3.77 o
   5   1  11        5.98        4.31      7.95 o
   7   1  11      101.61       73.52      9.75 o
   9   1  11      686.22      682.34     25.78 o
  11   1  11      293.50      308.00     19.40 o
  13   1  11      181.18      151.88     15.66 o
 -20   2  11       61.97       77.56     11.06 o
 -18   2  11      253.46      247.34     15.60 o
 -16   2  11       44.02       42.19      7.54 o
 -14   2  11      850.65      890.34     25.56 o
 -12   2  11      256.86      243.62     10.84 o
 -10   2  11      131.46      103.76      5.03 o
  -8   2  11       25.62       24.47      6.34 o
  -6   2  11      340.28      369.19     17.52 o
  -4   2  11       26.27       23.73      6.58 o
  -2   2  11        1.53        4.30      2.79 o
   0   2  11       92.98       71.35      6.86 o
   2   2  11      302.97      312.87     11.00 o
   4   2  11      833.45      731.72     23.51 o
   6   2  11       57.06       68.24      9.13 o
   8   2  11      711.45      689.67     25.67 o
  10   2  11        9.86       12.48      8.15 o
  12   2  11        4.56        0.62      8.12 o
 -19   3  11       13.83       18.58      8.20 o
 -17   3  11      634.95      595.55     22.44 o
 -15   3  11      107.14       96.02      9.46 o
 -13   3  11     1519.08     1467.50     42.86 o
 -11   3  11       40.03       60.62     10.43 o
  -9   3  11       32.44       24.49      6.40 o
  -7   3  11       50.14       42.24      8.32 o
  -5   3  11      572.65      539.62     23.97 o
  -3   3  11      121.34      105.57      5.16 o
  -1   3  11     3326.90     3298.91     56.42 o
   1   3  11     1383.44     1388.89     28.15 o
   3   3  11     4669.31     4447.54     94.80 o
   5   3  11     1362.87     1369.59     93.97 o
   7   3  11      871.49      835.77     38.76 o
   9   3  11       92.08       85.78     11.46 o
  11   3  11      186.66      126.42     14.01 o
  13   3  11       15.15       17.58      9.70 o
 -18   4  11       61.10       73.48     10.27 o
 -16   4  11        3.31        4.41      8.70 o
 -14   4  11      272.04      236.77     12.67 o
 -12   4  11      383.03      406.83     24.47 o
 -10   4  11      124.52      112.30     13.54 o
  -8   4  11      754.38      844.06     21.84 o
  -6   4  11       26.45       35.31      7.02 o
  -4   4  11     5124.86     4974.82     81.72 o
  -2   4  11       11.90       13.80      4.22 o
   0   4  11     3290.91     3347.33     72.19 o
   2   4  11       65.12       61.62     14.35 o
   4   4  11       43.65       71.61      8.79 o
   6   4  11       13.84       20.38      7.43 o
   8   4  11      142.19      127.60     12.54 o
  10   4  11      369.14      410.85     21.03 o
  12   4  11        4.22        3.30      8.41 o
 -17   5  11        0.94        4.08      6.97 o
 -15   5  11      136.03      136.66     11.67 o
 -13   5  11        2.67       11.30      8.70 o
 -11   5  11        0.15        0.99      7.95 o
  -9   5  11        9.46        3.48      7.70 o
  -7   5  11     1060.93     1168.31     45.71 o
  -5   5  11      258.28      261.86     19.63 o
  -3   5  11     1935.26     2034.61     46.37 o
  -1   5  11     1113.82     1118.32     29.66 o
   1   5  11      386.01      408.66     16.64 o
   3   5  11      961.82     1099.07     31.81 o
   5   5  11       24.25       29.28      7.82 o
   7   5  11      299.03      322.80     18.70 o
   9   5  11       46.59       43.32      9.85 o
  11   5  11      119.03      148.93     15.21 o
 -16   6  11      184.29      235.55     15.58 o
 -14   6  11        4.21       -4.72      8.94 o
 -12   6  11       45.23       29.07     11.06 o
 -10   6  11      627.04      699.74     34.53 o
  -8   6  11     1441.84     1337.13     52.79 o
  -6   6  11       16.78       35.40     10.31 o
  -4   6  11      404.03      430.43     26.21 o
  -2   6  11      675.56      632.79     32.55 o
   0   6  11      442.75      432.81     17.10 o
   2   6  11     1124.34     1032.04     30.65 o
   4   6  11     1140.54     1143.75     56.71 o
   6   6  11      312.73      278.66     16.74 o
   8   6  11       52.92       75.75     17.76 o
  10   6  11       97.40      122.18     13.94 o
 -15   7  11       53.83       78.01     17.27 o
 -13   7  11        0.39       -7.58      8.70 o
 -11   7  11       92.38      108.32     17.02 o
  -9   7  11       58.02       53.17     13.17 o
  -7   7  11      654.71      565.46     31.30 o
  -5   7  11      295.80      262.61     21.86 o
  -3   7  11       21.99       21.37     10.31 o
  -1   7  11       19.45       21.61     11.18 o
   1   7  11      351.32      298.90     29.07 o
   3   7  11      225.78      227.08     14.83 o
   5   7  11      775.39      706.93     28.57 o
   7   7  11       12.72       25.31      8.98 o
   9   7  11     1162.51     1156.53     38.08 o
 -14   8  11       66.96       79.63     17.27 o
 -12   8  11      388.81      492.66     32.92 o
 -10   8  11       16.33       27.95     11.93 o
  -8   8  11       29.80       29.44     12.17 o
  -6   8  11        0.01        1.99      9.32 o
  -4   8  11      258.72      222.11     22.73 o
  -2   8  11      113.88      117.76     17.89 o
   0   8  11      455.93      428.07     29.56 o
   2   8  11        1.86       19.01     11.93 o
   4   8  11       42.48       22.04      8.68 o
   6   8  11      288.34      275.75     18.12 o
   8   8  11        4.30        0.58      8.20 o
 -13   9  11       56.02       50.81     15.78 o
 -11   9  11       41.55       48.94     15.28 o
  -9   9  11       25.91       18.01     11.80 o
  -7   9  11       57.10      104.10     17.76 o
  -5   9  11        8.72        8.32     10.56 o
  -3   9  11       92.22      117.64     18.76 o
  -1   9  11        0.37       21.86     11.93 o
   1   9  11       21.63       35.40     13.54 o
   3   9  11       49.04       28.20     14.29 o
   5   9  11        7.92       14.04     13.04 o
 -10  10  11      139.84      167.08     23.60 o
  -8  10  11       22.10       25.59     13.66 o
  -6  10  11       62.81       61.24     16.52 o
  -4  10  11        4.34        0.99     11.43 o
  -2  10  11        1.03       18.51     12.92 o
   0  10  11      187.68      248.82     28.32 o
   2  10  11       22.43      -10.19     11.30 o
 -18   0  12      557.36      593.41     31.80 o
 -16   0  12       70.45       86.09     12.67 o
 -14   0  12        8.11        8.94      7.20 o
 -12   0  12      423.56      403.85     19.50 o
 -10   0  12     1093.31      952.78     32.05 o
  -8   0  12     2401.94     2245.31     65.09 o
  -6   0  12     6002.84     5444.90    150.68 o
  -4   0  12      657.54      632.79     22.98 o
  -2   0  12     1442.89     1376.63     45.09 o
   0   0  12        2.96       -5.22      5.22 o
   2   0  12        9.71        2.73      7.08 o
   4   0  12      716.92      623.97     30.68 o
   6   0  12       73.12       62.61     13.17 o
   8   0  12      266.16      241.11     23.85 o
  10   0  12      272.74      239.38     25.47 o
  12   0  12      191.81      208.44     25.22 o
 -19   1  12        0.09       -1.50      6.72 o
 -17   1  12      102.00      115.94     10.98 o
 -15   1  12       26.56       28.35      8.14 o
 -13   1  12      394.20      377.13     30.31 o
 -11   1  12      715.31      642.85     17.64 o
  -9   1  12       46.24       37.89      6.83 o
  -7   1  12      403.80      314.28     14.91 o
  -5   1  12       42.79       61.37      7.70 o
  -3   1  12       93.09       69.89      4.33 o
  -1   1  12      262.63      265.75      8.90 o
   1   1  12       30.16       37.57      6.21 o
   3   1  12       45.39       35.18      6.87 o
   5   1  12        1.37       -0.19      5.60 o
   7   1  12      433.83      421.65     19.41 o
   9   1  12        4.25       -0.72      9.94 o
  11   1  12      457.86      500.50     26.52 o
 -18   2  12      100.11       89.02     30.19 o
 -16   2  12     1103.99     1065.73     30.40 o
 -14   2  12     1148.36     1025.51     29.38 o
 -12   2  12     1071.25     1029.05     37.70 o
 -10   2  12      895.58      834.95     20.70 o
  -8   2  12      228.78      199.13     13.29 o
  -6   2  12      103.46      100.25     10.43 o
  -4   2  12       65.96       69.22      4.49 o
  -2   2  12       65.07       59.55      9.07 o
   0   2  12      985.10     1052.75     27.48 o
   2   2  12      489.59      472.78     24.29 o
   4   2  12        2.41        5.47      5.96 o
   6   2  12      567.70      578.97     22.39 o
   8   2  12        0.54        2.00      7.02 o
  10   2  12      727.67      721.68     39.19 o
  12   2  12       15.26        8.63      8.87 o
 -19   3  12      446.09      435.46     20.32 o
 -17   3  12       21.50       19.35      7.27 o
 -15   3  12       56.25       66.24      8.26 o
 -13   3  12        1.49        6.60      4.77 o
 -11   3  12       47.23       49.94      9.94 o
  -9   3  12       79.86       58.88      9.57 o
  -7   3  12       83.04       57.51      9.57 o
  -5   3  12      196.60      243.23     16.15 o
  -3   3  12      153.44      122.94      6.84 o
  -1   3  12      373.74      381.23     14.08 o
   1   3  12       46.94       43.09      6.87 o
   3   3  12      461.87      435.22     31.86 o
   5   3  12      482.88      507.46     20.22 o
   7   3  12       98.02       92.77     11.31 o
   9   3  12      539.33      561.30     24.25 o
  11   3  12        1.85       -5.10      7.93 o
 -18   4  12      114.69      103.17     11.63 o
 -16   4  12       39.79       45.09      8.07 o
 -14   4  12       51.03       48.88      7.34 o
 -12   4  12        0.09       -5.47      7.20 o
 -10   4  12        2.37        3.98      7.45 o
  -8   4  12      222.16      252.54     17.52 o
  -6   4  12       66.58       39.50      8.94 o
  -4   4  12      115.20      109.31      7.35 o
  -2   4  12        2.32        2.46      4.34 o
   0   4  12       14.22       13.73      5.79 o
   2   4  12        1.81       -1.69      5.40 o
   4   4  12      725.70      743.51     25.06 o
   6   4  12      290.25      314.57     17.00 o
   8   4  12      208.33      211.05     21.61 o
  10   4  12      148.38      146.64     15.59 o
 -17   5  12        0.00        3.97      6.84 o
 -15   5  12       72.39       63.53     12.11 o
 -13   5  12       17.22       13.29      9.69 o
 -11   5  12      112.13      103.35     14.66 o
  -9   5  12      560.80      479.62     26.46 o
  -7   5  12       41.94       32.79      9.81 o
  -5   5  12      718.76      639.62     31.18 o
  -3   5  12      227.37      214.87     11.08 o
  -1   5  12      631.10      610.61     19.93 o
   1   5  12      638.05      575.28     20.51 o
   3   5  12      608.79      659.97     23.33 o
   5   5  12       69.49       85.91     10.83 o
   7   5  12      922.37      956.49     32.12 o
   9   5  12       15.13       18.44      9.14 o
 -16   6  12       10.64       14.64      7.37 o
 -14   6  12       41.19       31.30     12.79 o
 -12   6  12        0.20        2.11      8.82 o
 -10   6  12       13.96       16.27      9.81 o
  -8   6  12      182.63      153.29     17.89 o
  -6   6  12       10.01        9.44      9.07 o
  -4   6  12      753.24      586.08     31.06 o
  -2   6  12      107.59       99.75     15.65 o
   0   6  12      416.83      370.45     25.09 o
   2   6  12        6.44       16.18      6.62 o
   4   6  12      244.94      263.12     16.05 o
   6   6  12       13.89        7.96      7.75 o
   8   6  12       13.16       19.82      9.14 o
 -15   7  12       19.38       31.93     14.04 o
 -13   7  12      178.87      192.67     22.61 o
 -11   7  12        8.09       15.16     10.43 o
  -9   7  12       21.29       32.42     11.68 o
  -7   7  12      443.41      503.47     30.06 o
  -5   7  12       11.37       -0.37      8.45 o
  -3   7  12      107.91      141.74     18.38 o
  -1   7  12       76.66       89.32     15.78 o
   1   7  12      158.90      156.54     12.57 o
   3   7  12       13.78       17.41      7.51 o
   5   7  12      608.46      554.60     60.50 o
   7   7  12      334.47      289.18     26.02 o
 -12   8  12      280.29      360.12     29.07 o
 -10   8  12      369.74      445.34     30.31 o
  -8   8  12      100.24      115.28     18.01 o
  -6   8  12      195.66      199.87     22.36 o
  -4   8  12        3.14       14.41     11.18 o
  -2   8  12        2.99       22.98     10.81 o
   0   8  12      193.20      254.66     26.34 o
   2   8  12       14.03       25.34     13.17 o
   4   8  12       46.64       43.03      9.82 o
   6   8  12       13.11       34.86      9.93 o
 -11   9  12        2.41       11.93     12.79 o
  -9   9  12        0.48        4.84     11.06 o
  -7   9  12      135.92      151.18     21.74 o
  -5   9  12       16.46       25.71     13.29 o
  -3   9  12       91.02      128.57     20.25 o
  -1   9  12      103.28      156.64     22.24 o
   1   9  12       11.01       45.22     15.65 o
   3   9  12        0.06       10.19     13.42 o
  -6  10  12       27.29       42.24     15.28 o
  -4  10  12        7.55       12.92     12.67 o
  -2  10  12       94.24      118.38     20.99 o
   0  10  12      102.53      138.76     22.98 o
 -17   1  13      185.86      188.68     20.87 o
 -15   1  13       96.50      104.44      9.05 o
 -13   1  13      923.55      896.58     23.95 o
 -11   1  13      709.75      625.64     17.07 o
  -9   1  13      127.33       99.13      9.57 o
  -7   1  13       34.40       33.04      6.46 o
  -5   1  13       19.97       37.34      9.01 o
  -3   1  13       15.56        8.46      3.96 o
  -1   1  13      352.86      341.79     13.28 o
   1   1  13       16.96       25.34      5.97 o
   3   1  13      187.98      189.90     17.02 o
   5   1  13        4.96        7.68      6.83 o
   7   1  13      219.60      206.23     15.79 o
   9   1  13       12.65       -7.57      7.57 o
  11   1  13       47.84       51.17     25.65 o
 -18   2  13       33.95       27.61      7.76 o
 -16   2  13      727.00      712.93     46.52 o
 -14   2  13      336.52      367.79     14.68 o
 -12   2  13     1013.98      931.20     24.02 o
 -10   2  13       83.29      111.18     11.80 o
  -8   2  13      471.19      397.76     19.63 o
  -6   2  13       36.72       57.14      8.70 o
  -4   2  13        0.95        0.64      3.15 o
  -2   2  13        4.21        1.56      5.28 o
   0   2  13      345.84      350.14     14.31 o
   2   2  13      248.93      257.19     13.46 o
   4   2  13      174.14      184.69     13.41 o
   6   2  13       93.06       64.69     10.18 o
   8   2  13      407.86      383.71     20.06 o
  10   2  13        7.35        1.05      8.37 o
 -17   3  13        1.33       -4.13      5.64 o
 -15   3  13        0.40        2.48      5.37 o
 -13   3  13       29.64       41.26      6.25 o
 -11   3  13        6.63       11.18      4.72 o
  -9   3  13        2.33       -0.25      5.96 o
  -7   3  13      226.28      223.60     15.90 o
  -5   3  13       37.51       47.20      9.44 o
  -3   3  13       69.59       68.53      6.29 o
  -1   3  13      631.81      633.00     19.65 o
   1   3  13      104.71      114.64      9.87 o
   3   3  13      144.09      137.94     11.47 o
   5   3  13       88.59       69.68     20.93 o
   7   3  13      165.35      170.79     14.76 o
   9   3  13      182.11      144.59     14.80 o
 -16   4  13       44.40       60.23     15.96 o
 -14   4  13        3.64        4.12      5.28 o
 -12   4  13      112.74       75.65     12.79 o
 -10   4  13      274.85      306.95     20.37 o
  -8   4  13        4.82       -0.62      6.34 o
  -6   4  13        0.30       11.55      7.58 o
  -4   4  13       60.48       57.04      5.77 o
  -2   4  13       65.68       68.54      7.12 o
   0   4  13     1294.47     1205.01     32.15 o
   2   4  13       79.69       79.31      9.16 o
   4   4  13      566.00      523.27     21.17 o
   6   4  13       16.62        7.29      7.58 o
   8   4  13       12.00       11.89      8.31 o
 -15   5  13        1.07       -1.77      5.67 o
 -13   5  13       25.39       33.54     10.93 o
 -11   5  13      105.85      108.94     15.16 o
  -9   5  13        9.27        8.70      8.70 o
  -7   5  13      537.62      545.46     29.07 o
  -5   5  13        0.16        1.99      7.95 o
  -3   5  13      190.64      186.35     18.14 o
  -1   5  13        2.62        0.61      4.99 o
   1   5  13       41.33       36.02      7.45 o
   3   5  13        6.06        7.10      6.61 o
   5   5  13      209.41      240.86     29.13 o
   7   5  13        6.51        8.48     20.87 o
   9   5  13      136.11      179.68     16.72 o
 -14   6  13      217.06      215.28     22.98 o
 -12   6  13      301.05      271.92     24.84 o
 -10   6  13       80.80       74.78     14.78 o
  -8   6  13      834.64      772.04     37.27 o
  -6   6  13      764.27      641.85     33.54 o
  -4   6  13      336.74      343.10     24.22 o
  -2   6  13      196.66      188.12     13.66 o
   0   6  13      155.77      150.87     11.80 o
   2   6  13       31.03       24.47      7.37 o
   4   6  13      211.01      272.77     37.89 o
   6   6  13      360.77      346.72     19.90 o
 -13   7  13       39.08       45.34     14.41 o
 -11   7  13      170.08      159.25     20.50 o
  -9   7  13      189.26      198.01     21.74 o
  -7   7  13       18.81        1.12      8.94 o
  -5   7  13      116.19       88.69     15.40 o
  -3   7  13       77.20       97.27     16.65 o
  -1   7  13      124.14      106.58     17.76 o
   1   7  13      143.77      136.45     12.23 o
   3   7  13        8.47        7.10     15.47 o
   5   7  13      156.33      155.08     14.62 o
 -12   8  13      490.49      624.34     38.01 o
 -10   8  13      242.81      275.28     27.20 o
  -8   8  13      396.33      440.86     30.81 o
  -6   8  13      578.29      619.49     35.78 o
  -4   8  13       85.37      101.99     17.64 o
  -2   8  13      780.05      923.22     46.21 o
   0   8  13        7.53        2.11     11.43 o
   2   8  13      928.71     1187.19     56.40 o
   4   8  13        0.00       12.80      8.42 o
  -7   9  13      698.13      905.08     47.45 o
  -5   9  13      168.00      229.44     25.59 o
  -3   9  13      260.16      281.74     28.57 o
  -1   9  13       55.56      159.25     23.60 o
   1   9  13       20.72        8.70     13.42 o
 -16   0  14      635.37      545.09     27.08 o
 -14   0  14        8.36        0.37      6.21 o
 -12   0  14      135.26      116.77     10.68 o
 -10   0  14      139.22      136.64      9.94 o
  -8   0  14      155.64      132.30      9.32 o
  -6   0  14      663.27      557.63     21.49 o
  -4   0  14        3.90        2.61      5.96 o
  -2   0  14     3119.19     3075.98     93.04 o
   0   0  14        0.49       -4.47      7.08 o
   2   0  14     1348.92     1556.63     56.77 o
   4   0  14       28.01       36.27     11.30 o
   6   0  14      853.06      997.13     45.71 o
   8   0  14       10.49       32.05     13.91 o
 -17   1  14        2.51       -7.40      9.32 o
 -15   1  14       88.44       93.14      8.57 o
 -13   1  14      284.72      261.94     23.11 o
 -11   1  14      180.38      165.33      7.91 o
  -9   1  14      632.48      569.43     23.35 o
  -7   1  14      756.98      739.00     27.95 o
  -5   1  14     1016.65      977.56     23.65 o
  -3   1  14      335.72      351.23     12.91 o
  -1   1  14      288.51      286.12     20.43 o
   1   1  14      170.70      214.65     12.93 o
   3   1  14      235.43      220.81     14.20 o
   5   1  14       28.94       39.30     10.50 o
   7   1  14      147.65      167.26     21.49 o
   9   1  14        0.00        6.01      8.87 o
 -16   2  14       46.34       46.52      8.32 o
 -14   2  14       67.34       81.02      7.81 o
 -12   2  14      172.26      168.80      8.75 o
 -10   2  14        2.78        8.94      6.46 o
  -8   2  14      640.80      578.87     25.34 o
  -6   2  14      157.43      142.73     13.17 o
  -4   2  14      384.03      383.60     12.95 o
  -2   2  14      727.17      683.25     20.18 o
   0   2  14       42.32       46.26      7.22 o
   2   2  14     1906.88     1789.52     44.83 o
   4   2  14       83.92       95.99     14.66 o
   6   2  14      318.47      309.00     17.77 o
   8   2  14       11.39        5.96      8.43 o
 -15   3  14      268.62      244.10     19.88 o
 -13   3  14       36.36       29.94      9.81 o
 -11   3  14      236.75      269.19     18.51 o
  -9   3  14       78.24       87.70     11.80 o
  -7   3  14       19.34       30.56      8.57 o
  -5   3  14       20.15       34.12      5.96 o
  -3   3  14        0.08        1.24      4.25 o
  -1   3  14      294.58      270.78     15.40 o
   1   3  14      165.79      172.96     12.18 o
   3   3  14       52.32       46.81      8.47 o
   5   3  14       13.28       21.23      7.87 o
   7   3  14       11.78       15.40      8.07 o
 -16   4  14       11.74       14.41     10.43 o
 -14   4  14      123.78      129.81     16.27 o
 -12   4  14       11.11        2.48      8.45 o
 -10   4  14       92.57      111.43     14.29 o
  -8   4  14      100.18      131.55     14.91 o
  -6   4  14      339.16      367.45     22.36 o
  -4   4  14       30.09       31.17     10.87 o
  -2   4  14      167.24      177.11     10.79 o
   0   4  14      153.70      132.73     10.62 o
   2   4  14        1.36       15.63     16.09 o
   4   4  14      101.00      106.85     11.46 o
   6   4  14        5.24       15.39      8.50 o
 -15   5  14      312.92      289.81     23.35 o
 -13   5  14       10.56       17.89     10.19 o
 -11   5  14       73.71       90.06     14.78 o
  -9   5  14      322.16      274.16     21.12 o
  -7   5  14        5.05        5.71      8.45 o
  -5   5  14      302.92      307.33     22.36 o
  -3   5  14      164.17      189.42     11.17 o
  -1   5  14      160.98      199.90     12.21 o
   1   5  14      179.09      162.39     12.62 o
   3   5  14      137.67      151.90     13.10 o
   5   5  14        4.66        3.84     10.75 o
 -12   6  14       34.39       45.09     13.04 o
 -10   6  14       14.39        9.94     10.19 o
  -8   6  14       90.56       65.34     13.79 o
  -6   6  14      421.53      464.84     28.32 o
  -4   6  14      135.35      122.48     17.39 o
  -2   6  14      196.38      215.93     13.09 o
   0   6  14        0.57       -2.90      6.04 o
   2   6  14        6.92        1.92      6.74 o
   4   6  14      212.73      281.66     23.11 o
 -11   7  14       14.44       42.86     13.91 o
  -9   7  14       67.02       62.86     14.91 o
  -7   7  14       13.53       16.15     11.18 o
  -5   7  14       61.64       72.42     15.53 o
  -3   7  14       36.30       18.51     11.80 o
  -1   7  14        0.70        0.50     10.68 o
   1   7  14        6.67        6.83      7.26 o
   3   7  14       21.12       24.52      8.83 o
  -8   8  14        0.87       11.80     12.05 o
  -6   8  14       25.39       45.22     14.53 o
  -4   8  14       21.98       15.03     12.79 o
  -2   8  14      332.61      469.93     32.92 o
   0   8  14        0.01       26.83     14.66 o
 -15   1  15      142.14      137.64     14.53 o
 -13   1  15      286.13      256.15     16.77 o
 -11   1  15       10.24        5.71      6.09 o
  -9   1  15      109.74      107.33     10.68 o
  -7   1  15       87.85       83.35      9.69 o
  -5   1  15      429.89      380.02     12.87 o
  -3   1  15       94.94      104.10      9.32 o
  -1   1  15      450.45      402.42     15.90 o
   1   1  15      143.70      126.47     14.35 o
   3   1  15       27.96       52.20      9.03 o
   5   1  15       10.24       12.39      7.85 o
   7   1  15      441.49      522.41     23.89 o
 -14   2  15       17.38       16.15      8.57 o
 -12   2  15       17.67       25.71      8.57 o
 -10   2  15      105.20       96.64     11.68 o
  -8   2  15       12.54       10.81      7.20 o
  -6   2  15       11.01        7.58      7.33 o
  -4   2  15      123.63      124.64      8.31 o
  -2   2  15      152.70      169.45     10.62 o
   0   2  15       22.00       11.29      7.52 o
   2   2  15      233.67      256.20     15.03 o
   4   2  15      156.20      190.47     14.80 o
   6   2  15        0.27        7.83      8.08 o
 -15   3  15       61.53       85.84     14.29 o
 -13   3  15        6.58       31.55      9.69 o
 -11   3  15       16.99        0.75      7.58 o
  -9   3  15        0.41        3.48      7.08 o
  -7   3  15        2.43        4.10      7.33 o
  -5   3  15       44.67       32.17      9.69 o
  -3   3  15       37.84       40.53      6.14 o
  -1   3  15      603.43      578.05     23.73 o
   1   3  15        3.90       -1.51      6.71 o
   3   3  15      151.49      175.42     13.76 o
   5   3  15        0.11        3.77      7.59 o
 -14   4  15      173.16      169.31     18.63 o
 -12   4  15      293.75      317.01     21.86 o
 -10   4  15       72.22       55.28     12.05 o
  -8   4  15      198.00      225.59     18.38 o
  -6   4  15      238.53      250.93     19.50 o
  -4   4  15       99.95      117.48      8.52 o
  -2   4  15      256.39      279.99     15.09 o
   0   4  15       44.69       46.95      7.90 o
   2   4  15      276.58      296.97     16.16 o
   4   4  15        7.11       13.53      7.61 o
 -13   5  15       45.75       58.76     13.29 o
 -11   5  15      209.78      208.44     20.99 o
  -9   5  15      164.63      187.70     19.75 o
  -7   5  15      177.69      187.33     19.25 o
  -5   5  15      212.32      220.99     21.24 o
  -3   5  15       19.59       17.50      9.75 o
  -1   5  15       58.89       59.76      8.43 o
   1   5  15        1.44       -0.71      6.41 o
   3   5  15        0.04       -6.74      6.74 o
 -10   6  15        9.49       32.30     11.93 o
  -8   6  15        0.46       -0.50      9.19 o
  -6   6  15        0.62       -7.20      9.44 o
  -4   6  15        0.69        2.98     10.06 o
  -2   6  15       69.41       57.74      8.36 o
   0   6  15       36.00       30.65      7.85 o
   2   6  15       16.00       12.68      7.49 o
  -7   7  15      679.24      667.32     37.39 o
  -5   7  15       95.84      104.10     17.89 o
  -3   7  15       15.61       31.55     14.04 o
  -1   7  15      253.18      321.11     30.19 o
  -6   0  16       43.06       45.84      8.07 o
  -4   0  16      151.99      226.58     15.78 o
  -2   0  16        3.21       -7.58      7.58 o
   0   0  16      202.84      190.68     18.51 o
   2   0  16      380.28      347.08     24.72 o
   4   0  16      100.02      143.10     19.13 o
  -9   1  16      318.36      348.94     18.01 o
  -7   1  16        0.01        4.84      6.58 o
  -5   1  16        0.22        1.37      6.96 o
  -3   1  16       71.22       92.87      8.47 o
  -1   1  16      779.07      771.39     23.97 o
   1   1  16        1.29        4.65     12.30 o
   3   1  16      631.16      658.84     45.09 o
 -12   2  16        0.02        3.11      7.08 o
 -10   2  16      109.85      120.99     13.17 o
  -8   2  16        1.52       -3.11      6.58 o
  -6   2  16      168.04      185.21     16.27 o
  -4   2  16        1.23       -0.25      7.95 o
  -2   2  16      419.93      401.56     16.15 o
   0   2  16        9.86        1.01      6.07 o
   2   2  16      366.94      354.22     29.94 o
   4   2  16       33.91       23.42      8.87 o
 -11   3  16        7.09        2.24      7.83 o
  -9   3  16       28.05       70.56     11.68 o
  -7   3  16       44.62       51.30     10.93 o
  -5   3  16       82.79       95.40     14.16 o
  -3   3  16        1.82        2.92      5.19 o
  -1   3  16      353.11      395.55     16.79 o
   1   3  16       55.07       56.92      9.25 o
   3   3  16       21.79       28.19     11.30 o
 -10   4  16      134.38       99.75     14.53 o
  -8   4  16       62.99       75.03     13.42 o
  -6   4  16      279.44      299.62     21.99 o
  -4   4  16        3.15        1.12      9.32 o
  -2   4  16       61.09       70.52      8.52 o
   0   4  16        3.03       -3.43      6.24 o
   2   4  16        0.10        7.34      7.06 o
  -9   5  16        2.60        3.60      9.94 o
  -7   5  16      274.73      311.80     23.60 o
  -5   5  16      153.56      186.21     20.62 o
  -3   5  16      219.23      205.96     22.24 o
  -1   5  16      116.25      122.25     11.17 o
  -5   1  17      102.02      128.69     14.16 o
  -3   1  17      193.08      198.88     18.26 o
  -1   1  17      367.21      433.10     18.03 o
   1   1  17        6.48        8.96      7.53 o
  -6   2  17       17.79       14.91      9.57 o
  -4   2  17        3.92        4.84      8.70 o
  -2   2  17       65.14       93.17     14.91 o
   0   2  17       75.86      102.86     11.74 o
  -9   3  17        9.47       21.12      9.57 o
  -7   3  17      113.07      104.72     14.41 o
  -5   3  17        3.58        0.50      9.19 o
  -3   3  17       74.82      114.53     16.40 o
  -1   3  17        4.18       -7.08      7.08 o
 
